# Supplementary material for: Redefine Hyperprogressive Disease During Treatment With Immune-Checkpoint Inhibitors in Patients With Gastrointestinal Cancer
Source: Front Oncol. 2021 Nov 9;11:761110. doi: 10.3389/fonc.2021.761110 (PMC8630635; doi:10.3389/fonc.2021.761110)
Supplement: Supplementary file 4 [file Table_1.xlsx]

## Sheet: Sheet1
Supplementary table 1. Clinical factors and genomic alterations associated with progressive disease
Characteristics	PD (n=51)	non-PD (n=75)	P value
age			0.1707
≥65, n(%)	12 (23.5)	27 (36)
<65, n(%)	39 (76.5)	48 (64)
Male, n(%)	32 (62.7)	50 (66.7)	0.7053
ECOG			0.445
0	15 (29.4)	28 (37.3)
1-2	36 (70.6)	47 (62.7)
Primary tumor site			0.7188
Gastric cancer	25 (49)	34 (45.3)
Intestinal cancer	26 (51)	41 (54.7)
Treatment lines, n(%)			0.0035
<3	16 (31.4)	44 (58.7)
≥3	35 (68.6)	31 (41.3)
Treatment, n(%)			>0.999
Anti-PD-L1	17 (33.3)	26 (34.7)
Anti-PD-1	34 (66.7)	49 (65.3)
MMR/MSI status			<0.001
pMMR/MSS	31 (60.8)	20 (26.7)
dMMR/MSI-H	17 (33.3)	54 (72.0)
NA	3 (5.9)	1 (1.3)
Elevated baseline CA 19-9	27 (52.9)	43 (57.3)	0.7156
Elevated baseline CEA	32 (62.7)	39 (52)	0.2741
Elevated baseline LDH	27 (52.9)	30 (40)	0.2018
Baseline hemoglobin <120g/L	19 (37.3)	32 (42.7)	0.583
Baseline albumin < 35g/L	2 (3.9)	6 (8)	0.472
Baseline NLR			0.0455
NLR<Median (3.14)	31 (60.8)	31 (41.3)
NLR≥Median (3.14)	20 (39.2)	44 (58.7)
ΔNLR			<0.0001
ΔNLR≤0	12 (23.5)	50 (66.7)
ΔNLR>0	38 (74.5)	24 (32)
Baseline PLR			0.0289
PLR<Median (171.68)	32 (62.7)	31 (41.3)
PLR≥Median (171.68)	19 (37.3)	44 (58.7)
ΔPLR			0.089
ΔPLR≤0	14 (27.5)	33 (44)
ΔPLR>0	36 (70.6)	41 (54.7)
Ts/TC			0.227
Ts/TC<median (26.8)	12 (23.5)	21 (28)
Ts/TC≥median (26.8)	19 (37.3)	17 (22.7)
Genomic alteration associated with progressive disease, n (% in 78 patients sequenced)
TP53	21 (67.7)	11 (25.6)	0.002759
FAT1	9 (29.0)	26 (60.5)	0.002907
RNF43	3 (9.7)	14 (32.6)	0.013181
ATM	17 (54.8)	9 (20.9)	0.015317
BRCA1	1 (3.2)	8 (18.6)	0.036859
MAP3K1	13 (41.9)	27 (62.8)	0.039757
ACVR2A	3 (9.7)	12 (27.9)	0.043104
HNF1A	3 (9.7)	12 (27.9)	0.043104
RAD50	3 (9.7)	12 (27.9)	0.043104
TP53 pathway	28 (80.0)	15 (0.349)	<0.001
HIPPO pathway	9 (25.7)	26 (60.5)	0.002907
Cellcycle pathway	6 (17.1)	19 (44.2)	0.014674
MAPK pathway	15 (42.9)	30 (69.8)	0.021913
