# Supplementary material for: Redefine Hyperprogressive Disease During Treatment With Immune-Checkpoint Inhibitors in Patients With Gastrointestinal Cancer
Source: Front Oncol. 2021 Nov 9;11:761110. doi: 10.3389/fonc.2021.761110 (PMC8630635; doi:10.3389/fonc.2021.761110)
Supplement: Supplementary file 5 [file Table_2.xlsx]

## Sheet: Sheet1
Supplementary table 2. Genomic variants from ctDNA samples by NGS
Patient ID	Group	MSI status	Age	Sex	Tumor type	gene	c_dot	freq	p_dot	ref_allele	var_allele	exon	variant type
32670	Non-PD	1	54	male	Intestinal cancer	ERBB2	c.2033G>A	0.0026	p.R678Q	G	A	Exon17-53	SNV
32670	Non-PD	1	54	male	Intestinal cancer	MAP3K1	c.2845_2847del	0.2930	p.T949del	CAA	-	Exon14+453	SNV
28777	Non-PD	1	36	female	Intestinal cancer	NOTCH2	c.3512A>T	0.4859	p.Y1171F	T	A	Exon21-11	SNV
28777	Non-PD	1	36	female	Intestinal cancer	RIT1	c.460C>T	0.0343	p.R154*	G	A	Exon6+31	SNV
28777	Non-PD	1	36	female	Intestinal cancer	SPTA1	c.6289G>T	0.0318	p.A2097S	C	A	Exon44-129	SNV
28777	Non-PD	1	36	female	Intestinal cancer	ATM	c.4998A>C	0.0039	p.E1666D	A	C	Exon33-8	SNV
28777	Non-PD	1	36	female	Intestinal cancer	KRAS	c.38G>A	0.0511	p.G13D	C	T	Exon2+49	SNV
28777	Non-PD	1	36	female	Intestinal cancer	SMAD3	c.803G>A	0.0130	p.R268H	G	A	Exon6-69	SNV
28777	Non-PD	1	36	female	Intestinal cancer	TP53	c.473G>A	0.0326	p.R158H	C	T	Exon5-87	SNV
28777	Non-PD	1	36	female	Intestinal cancer	BRCA1	c.4630C>A	0.0106	p.P1544T	G	T	Exon14-46	SNV
28777	Non-PD	1	36	female	Intestinal cancer	BRIP1	c.2894G>A	0.0042	p.R965K	C	T	Exon19-12	SNV
28777	Non-PD	1	36	female	Intestinal cancer	NOTCH3	c.1283G>A	0.0309	p.C428Y	C	T	Exon8+91	SNV
28777	Non-PD	1	36	female	Intestinal cancer	BARD1	c.995T>C	0.0034	p.I332T	A	G	Exon4-320	SNV
28777	Non-PD	1	36	female	Intestinal cancer	MLH1	c.545+1G>A	0.5011	N/A	G	A	IVS6+1	SNV
28777	Non-PD	1	36	female	Intestinal cancer	PIK3CA	c.1624G>A	0.0325	p.E542K	G	A	Exon10-41	SNV
28777	Non-PD	1	36	female	Intestinal cancer	FAT1	c.9357C>G	0.0311	p.N3119K	G	C	Exon13-107	SNV
28777	Non-PD	1	36	female	Intestinal cancer	FAT1	c.6478G>T	0.0031	p.G2160W	C	A	Exon10+1668	SNV
28777	Non-PD	1	36	female	Intestinal cancer	FAT1	c.2417G>A	0.0274	p.R806H	C	T	Exon2-849	SNV
28777	Non-PD	1	36	female	Intestinal cancer	RICTOR	c.3581A>G	0.5188	p.H1194R	T	C	Exon31+454	SNV
28777	Non-PD	1	36	female	Intestinal cancer	APC	c.4012C>T	0.0390	p.Q1338*	C	T	Exon16+2054	SNV
28777	Non-PD	1	36	female	Intestinal cancer	BRAF	c.1142A>G	0.0033	p.D381G	T	C	Exon9+2	SNV
28777	Non-PD	1	36	female	Intestinal cancer	FGFR1	c.2418C>G	0.0060	p.C806W	G	C	Exon18+126	SNV
28777	Non-PD	1	36	female	Intestinal cancer	FGFR1	c.1424G>A	0.0325	p.R475Q	C	T	Exon10-7	SNV
28777	Non-PD	1	36	female	Intestinal cancer	NOTCH1	c.5312A>G	0.0359	p.E1771G	T	C	Exon28-73	SNV
28777	Non-PD	1	36	female	Intestinal cancer	ARID1A	c.6207del	0.0216	p.Q2070Sfs*65	G	-	Exon20+1083	SNV
28777	Non-PD	1	36	female	Intestinal cancer	ATM	c.4741dup	0.0205	p.I1581Nfs*5	-	A	Exon31-36	SNV
28777	Non-PD	1	36	female	Intestinal cancer	CDKN1B	c.275del	0.0540	p.P92Rfs*27	C	-	Exon1-201	SNV
28777	Non-PD	1	36	female	Intestinal cancer	BRCA2	c.5351dup	0.0266	p.N1784Kfs*3	-	A	Exon11-1491	SNV
28777	Non-PD	1	36	female	Intestinal cancer	TP53	c.102dup	0.0277	p.P36Afs*7	-	G	Exon4+7	SNV
28777	Non-PD	1	36	female	Intestinal cancer	NF1	c.5634_5635del	0.0278	p.A1879Lfs*6	TG	-	Exon39+25	SNV
28777	Non-PD	1	36	female	Intestinal cancer	NF1	c.6397_6398del	0.0219	p.L2133Vfs*9	CT	-	Exon42-30	SNV
28777	Non-PD	1	36	female	Intestinal cancer	CDK12	c.4382del	0.0319	p.G1461Afs*38	G	-	Exon14+622	SNV
28777	Non-PD	1	36	female	Intestinal cancer	SMAD2	c.414del	0.0210	p.H138Qfs*25	G	-	Exon4+88	SNV
28777	Non-PD	1	36	female	Intestinal cancer	GNA11	c.581del	0.0311	p.F194Sfs*30	T	-	Exon4-25	SNV
28777	Non-PD	1	36	female	Intestinal cancer	ACVR2A	c.1310del	0.0582	p.K437Rfs*5	A	-	Exon11-38	SNV
28777	Non-PD	1	36	female	Intestinal cancer	TGFBR2	c.383del	0.0777	p.K128Sfs*35	A	-	Exon3-72	SNV
28777	Non-PD	1	36	female	Intestinal cancer	SETD2	c.843dup	0.0240	p.E282Rfs*9	-	T	Exon3+757	SNV
28777	Non-PD	1	36	female	Intestinal cancer	MAP3K1	c.2845_2847del	0.2965	p.T949del	CAA	-	Exon14+453	SNV
28777	Non-PD	1	36	female	Intestinal cancer	APC	c.2563_2564dup	0.0220	p.R856Nfs*6	-	GA	Exon16+606	SNV
28777	Non-PD	1	36	female	Intestinal cancer	ROS1	c.6763_6764delinsCT	0.4565	p.S2255L	GA	AG	Exon43+30	SNV
33790	Non-PD	1	47	male	Intestinal cancer	SPEN	c.5335G>A	0.2618	p.A1779T	G	A	Exon11+3485	SNV
33790	Non-PD	1	47	male	Intestinal cancer	NOTCH2	c.5134C>T	0.3687	p.P1712S	G	A	Exon28-80	SNV
33790	Non-PD	1	47	male	Intestinal cancer	RET	c.2497C>T	0.0081	p.R833C	C	T	Exon14+105	SNV
33790	Non-PD	1	47	male	Intestinal cancer	FGFR2	c.65G>A	0.0049	p.R22Q	C	T	Exon2-45	SNV
33790	Non-PD	1	47	male	Intestinal cancer	CCND1	c.350T>C	0.2371	p.I117T	T	C	Exon2-65	SNV
33790	Non-PD	1	47	male	Intestinal cancer	KRAS	c.35G>A	0.4057	p.G12D	C	T	Exon2+46	SNV
33790	Non-PD	1	47	male	Intestinal cancer	IRS2	c.2437C>T	0.5054	p.P813S	G	A	Exon1-1576	SNV
33790	Non-PD	1	47	male	Intestinal cancer	NTRK3	c.995C>T	0.4866	p.T332M	G	A	Exon10+88	SNV
33790	Non-PD	1	47	male	Intestinal cancer	TSC2	c.3710C>T	0.0300	p.A1237V	C	T	Exon31+100	SNV
33790	Non-PD	1	47	male	Intestinal cancer	CREBBP	c.5777G>A	0.0220	p.R1926Q	C	T	Exon31+605	SNV
33790	Non-PD	1	47	male	Intestinal cancer	CREBBP	c.2845C>T	0.0069	p.P949S	G	A	Exon14-36	SNV
33790	Non-PD	1	47	male	Intestinal cancer	NF1	c.1070T>G	0.2895	p.L357R	T	G	Exon10+8	SNV
33790	Non-PD	1	47	male	Intestinal cancer	ERBB2	c.608G>A	0.2687	p.R203H	G	A	Exon5+34	SNV
33790	Non-PD	1	47	male	Intestinal cancer	RNF43	c.2065G>A	0.0088	p.A689T	C	T	Exon9-244	SNV
33790	Non-PD	1	47	male	Intestinal cancer	BRIP1	c.2830C>G	0.4822	p.Q944E	G	C	Exon19-76	SNV
33790	Non-PD	1	47	male	Intestinal cancer	STK11	c.512G>A	0.1919	p.G171D	G	A	Exon4+48	SNV
33790	Non-PD	1	47	male	Intestinal cancer	SMARCA4	c.3598C>T	0.0253	p.R1200C	C	T	Exon27+52	SNV
33790	Non-PD	1	47	male	Intestinal cancer	NOTCH3	c.3880C>T	0.0351	p.R1294W	G	A	Exon24+43	SNV
33790	Non-PD	1	47	male	Intestinal cancer	NOTCH3	c.3380C>T	0.0121	p.A1127V	G	A	Exon21+53	SNV
33790	Non-PD	1	47	male	Intestinal cancer	NOTCH3	c.923G>A	0.1944	p.G308D	C	T	Exon6-114	SNV
33790	Non-PD	1	47	male	Intestinal cancer	NOTCH3	c.709G>A	0.3898	p.V237M	C	T	Exon5+30	SNV
33790	Non-PD	1	47	male	Intestinal cancer	CCNE1	c.331G>T	0.0040	p.A111S	G	T	Exon6+5	SNV
33790	Non-PD	1	47	male	Intestinal cancer	MYCN	c.1000G>A	0.0055	p.A334T	G	A	Exon3+210	SNV
33790	Non-PD	1	47	male	Intestinal cancer	ALK	c.1756G>A	0.0723	p.A586T	C	T	Exon9-62	SNV
33790	Non-PD	1	47	male	Intestinal cancer	ALK	c.385G>A	0.5332	p.G129S	C	T	Exon1-283	SNV
33790	Non-PD	1	47	male	Intestinal cancer	MSH6	c.1082G>A	0.0337	p.R361H	G	A	Exon4+455	SNV
33790	Non-PD	1	47	male	Intestinal cancer	LRP1B	c.11048A>C	0.2361	p.N3683T	T	G	Exon72+40	SNV
33790	Non-PD	1	47	male	Intestinal cancer	EP300	c.4453-1G>T	0.2380	N/A	G	T	IVS27-1	SNV
33790	Non-PD	1	47	male	Intestinal cancer	EP300	c.4979C>T	0.2597	p.T1660M	C	T	Exon30-83	SNV
33790	Non-PD	1	47	male	Intestinal cancer	VHL	c.614G>A	0.2291	p.R205H	G	A	Exon3+151	SNV
33790	Non-PD	1	47	male	Intestinal cancer	MLH1	c.298C>T	0.7611	p.R100*	C	T	Exon3-9	SNV
33790	Non-PD	1	47	male	Intestinal cancer	EPHB1	c.155T>C	0.1850	p.L52P	T	C	Exon3+32	SNV
33790	Non-PD	1	47	male	Intestinal cancer	PIK3CA	c.3139C>T	0.0077	p.H1047Y	C	T	Exon21+203	SNV
33790	Non-PD	1	47	male	Intestinal cancer	FAT1	c.10720G>A	0.2419	p.V3574M	C	T	Exon19+172	SNV
33790	Non-PD	1	47	male	Intestinal cancer	FAT1	c.6296T>C	0.0298	p.V2099A	A	G	Exon10+1486	SNV
33790	Non-PD	1	47	male	Intestinal cancer	ROS1	c.4970A>G	0.0063	p.N1657S	T	C	Exon30+68	SNV
33790	Non-PD	1	47	male	Intestinal cancer	BRAF	c.763C>A	0.1461	p.L255I	G	T	Exon6+52	SNV
33790	Non-PD	1	47	male	Intestinal cancer	NRG1	c.1222A>C	0.0052	p.T408P	A	C	Exon11-38	SNV
33790	Non-PD	1	47	male	Intestinal cancer	ZNF703	c.1540G>A	0.0151	p.A514T	G	A	Exon2+1297	SNV
33790	Non-PD	1	47	male	Intestinal cancer	PREX2	c.2625A>C	0.4311	p.E875D	A	C	Exon23+72	SNV
33790	Non-PD	1	47	male	Intestinal cancer	PTCH1	c.4288A>G	0.0239	p.I1430V	T	C	Exon23-58	SNV
33790	Non-PD	1	47	male	Intestinal cancer	TSC1	c.1769C>A	0.0332	p.P590H	G	T	Exon15-229	SNV
33790	Non-PD	1	47	male	Intestinal cancer	NOTCH1	c.812C>T	0.0072	p.A271V	G	A	Exon5-54	SNV
33790	Non-PD	1	47	male	Intestinal cancer	AR	c.1387G>A	0.0542	p.G463S	G	A	Exon1-230	SNV
33790	Non-PD	1	47	male	Intestinal cancer	AR	c.1393G>A	0.0875	p.G465S	G	A	Exon1-224	SNV
33790	Non-PD	1	47	male	Intestinal cancer	SPEN	c.2417_2418del	0.1130	p.R806Tfs*14	GA	-	Exon11+567	SNV
33790	Non-PD	1	47	male	Intestinal cancer	TCF7L2	c.1176del	0.0299	p.G393Afs*31	C	-	Exon10-25	SNV
33790	Non-PD	1	47	male	Intestinal cancer	KMT2A	c.7349dup	0.0587	p.L2450Ffs*10	-	T	Exon27+844	SNV
33790	Non-PD	1	47	male	Intestinal cancer	BRCA2	c.2957dup	0.1913	p.N986Kfs*2	-	A	Exon11+1048	SNV
33790	Non-PD	1	47	male	Intestinal cancer	IRS2	c.195del	0.0272	p.S66Rfs*27	C	-	Exon1+709	SNV
33790	Non-PD	1	47	male	Intestinal cancer	BRCA1	c.1016del	0.2012	p.K339Rfs*2	T	-	Exon10+346	SNV
33790	Non-PD	1	47	male	Intestinal cancer	NOTCH3	c.6102del	0.1936	p.G2035Vfs*50	G	-	Exon33+189	SNV
33790	Non-PD	1	47	male	Intestinal cancer	MSH6	c.3261dup	0.1141	p.F1088Lfs*5	-	C	Exon5+89	SNV
33790	Non-PD	1	47	male	Intestinal cancer	MSH6	c.3260_3261dup	0.0112	p.F1088Pfs*3	-	CC	Exon5+89	SNV
33790	Non-PD	1	47	male	Intestinal cancer	LRP1B	c.11869dup	0.1948	p.R3957Kfs*11	-	T	Exon77-23	SNV
33790	Non-PD	1	47	male	Intestinal cancer	ACVR2A	c.1310del	0.4378	p.K437Rfs*5	A	-	Exon11-38	SNV
33790	Non-PD	1	47	male	Intestinal cancer	TGFBR2	c.382_383del	0.4410	p.K128Afs*3	AA	-	Exon3-72	SNV
33790	Non-PD	1	47	male	Intestinal cancer	ATR	c.2320del	0.2007	p.I774Yfs*5	T	-	Exon10-22	SNV
33790	Non-PD	1	47	male	Intestinal cancer	MAP3K1	c.2845_2847del	0.5661	p.T949del	CAA	-	Exon14+453	SNV
33790	Non-PD	1	47	male	Intestinal cancer	APC	c.2079del	0.2365	p.D694Tfs*24	A	-	Exon16+121	SNV
33790	Non-PD	1	47	male	Intestinal cancer	APC	c.4666dup	0.2184	p.T1556Nfs*3	-	A	Exon16+2708	SNV
33790	Non-PD	1	47	male	Intestinal cancer	RAD50	c.2165del	0.2577	p.K722Rfs*14	A	-	Exon13-43	SNV
33790	Non-PD	1	47	male	Intestinal cancer	RAD50	c.2164_2165del	0.0070	p.K722Gfs*5	AA	-	Exon13-44	SNV
32656	Non-PD	1	31	female	Intestinal cancer	BRCA2	c.440A>G	0.4854	p.Q147R	A	G	Exon5+15	SNV
32656	Non-PD	1	31	female	Intestinal cancer	MSH2	c.268A>G	0.4904	p.K90E	A	G	Exon2+57	SNV
32656	Non-PD	1	31	female	Intestinal cancer	RAF1	c.23G>T	0.0050	p.W8L	C	A	Exon2+49	SNV
32656	Non-PD	1	31	female	Intestinal cancer	FAT1	c.12670G>A	0.5547	p.A4224T	C	T	Exon25+302	SNV
32656	Non-PD	1	31	female	Intestinal cancer	BRAF	c.1433-2A>T	0.0065	N/A	T	A	IVS11-2	SNV
32656	Non-PD	1	31	female	Intestinal cancer	BRCA2	c.6107del	0.0054	p.P2036Qfs*4	C	-	Exon11-735	SNV
32656	Non-PD	1	31	female	Intestinal cancer	MAP3K1	c.2845_2847del	0.5593	p.T949del	CAA	-	Exon14+453	SNV
33791	Non-HPD PD	1	63	female	Intestinal cancer	SPEN	c.4247G>A	0.0053	p.R1416H	G	A	Exon11+2397	SNV
33791	Non-HPD PD	1	63	female	Intestinal cancer	ARID1A	c.5939G>A	0.0045	p.R1980H	G	A	Exon20+815	SNV
33791	Non-HPD PD	1	63	female	Intestinal cancer	NOTCH2	c.5698G>T	0.0055	p.G1900C	C	A	Exon31-84	SNV
33791	Non-HPD PD	1	63	female	Intestinal cancer	SPTA1	c.6206C>A	0.0033	p.P2069H	G	T	Exon44+86	SNV
33791	Non-HPD PD	1	63	female	Intestinal cancer	CCND1	c.834G>T	0.0067	p.E278D	G	T	Exon5+111	SNV
33791	Non-HPD PD	1	63	female	Intestinal cancer	ZNF217	c.625G>A	0.0061	p.E209K	C	T	Exon1-742	SNV
33791	Non-HPD PD	1	63	female	Intestinal cancer	FGFR3	c.158G>A	0.4826	p.S53N	G	A	Exon3+49	SNV
33791	Non-HPD PD	1	63	female	Intestinal cancer	FLT4	c.1919T>C	0.0049	p.I640T	A	G	Exon13-102	SNV
33791	Non-HPD PD	1	63	female	Intestinal cancer	MET	c.1573T>C	0.0038	p.S525P	T	C	Exon5+46	SNV
33791	Non-HPD PD	1	63	female	Intestinal cancer	AR	c.1267G>A	0.0079	p.G423S	G	A	Exon1-350	SNV
33791	Non-HPD PD	1	63	female	Intestinal cancer	KMT2A	c.2684del	0.0054	p.K895Rfs*54	A	-	Exon3-477	SNV
33791	Non-HPD PD	1	63	female	Intestinal cancer	MSH6	c.2331del	0.0032	p.W777Cfs*16	G	-	Exon4-842	SNV
33791	Non-HPD PD	1	63	female	Intestinal cancer	MSH6	c.2550del	0.4781	p.Y850*	C	-	Exon4-623	SNV
43314	Non-HPD PD	0	70	female	Intestinal cancer	APC	c.2853T>G	0.2905	p.Y951*	T	G	Exon16+895	SNV
43314	Non-HPD PD	0	70	female	Intestinal cancer	ATM	c.3274T>G	0.0035	p.S1092A	T	G	Exon22-11	SNV
43314	Non-HPD PD	0	70	female	Intestinal cancer	BARD1	c.762A>G	0.1186	p.I254M	T	C	Exon4+398	SNV
43314	Non-HPD PD	0	70	female	Intestinal cancer	BRCA2	c.3107A>G	0.0047	p.E1036G	A	G	Exon11+1198	SNV
43314	Non-HPD PD	0	70	female	Intestinal cancer	FGFR1	c.447G>A	0.0148	p.M149I	C	T	Exon4-2	SNV
43314	Non-HPD PD	0	70	female	Intestinal cancer	KRAS	c.35G>T	0.4417	p.G12V	C	A	Exon2+46	SNV
43314	Non-HPD PD	0	70	female	Intestinal cancer	LRP1B	c.11698_11699delinsAT	0.0947	p.G3900I	CC	AT	Exon77+48	SNV
43314	Non-HPD PD	0	70	female	Intestinal cancer	MYCN	c.550G>T	0.2051	p.A184S	G	T	Exon2-241	SNV
43314	Non-HPD PD	0	70	female	Intestinal cancer	PTCH1	c.2104C>T	0.0043	p.P702S	G	A	Exon14-147	SNV
43314	Non-HPD PD	0	70	female	Intestinal cancer	RUNX1T1	c.653G>A	0.3003	p.R218K	C	T	Exon6+24	SNV
43314	Non-HPD PD	0	70	female	Intestinal cancer	TP53	c.637C>T	0.4972	p.R213*	G	A	Exon6-36	SNV
43314	Non-HPD PD	0	70	female	Intestinal cancer	MAP2K1		4.0000	gain				CNV
43314	Non-HPD PD	0	70	female	Intestinal cancer	ZNF217		6.0000	gain				CNV
43306	Non-HPD PD	0	41	female	Gastric gancer	ATM	c.125A>G	0.5046	p.H42R	A	G	Exon3+53	SNV
43306	Non-HPD PD	0	41	female	Gastric gancer	FLT1	c.1840G>A	0.0125	p.E614K	C	T	Exon13-130	SNV
43306	Non-HPD PD	0	41	female	Gastric gancer	MAP3K1	c.2845_2847del	0.5867	p.T949del	CAA	-	Exon14+474	SNV
43306	Non-HPD PD	0	41	female	Gastric gancer	NKX2-1	c.707_708insGGGCGG	0.0054	p.G240_G241dup	-	CCGCCC	Exon2+335	SNV
43306	Non-HPD PD	0	41	female	Gastric gancer	NTRK1	c.994T>G	0.0053	p.F332V	T	G	Exon8+144	SNV
43306	Non-HPD PD	0	41	female	Gastric gancer	TP53	c.524G>A	0.0358	p.R175H	C	T	Exon5-36	SNV
43306	Non-HPD PD	0	41	female	Gastric gancer	CDH1	c.819_832+1del	0.0152	N/A	AGGTGCTCTTCCAGG	-	Exon6-14_IVS6+1	SNV
29376	Non-PD	1	49	male	Intestinal cancer	ARID1A	c.4752G>T	0.0299	p.Q1584H	G	T	Exon18-242	SNV
29376	Non-PD	1	49	male	Intestinal cancer	TCF7L2	c.1495C>T	0.0274	p.R499*	C	T	Exon14+122	SNV
29376	Non-PD	1	49	male	Intestinal cancer	CDH1	c.377C>T	0.0133	p.P126L	C	T	Exon3-11	SNV
29376	Non-PD	1	49	male	Intestinal cancer	TP53	c.524G>A	0.0284	p.R175H	C	T	Exon5-36	SNV
29376	Non-PD	1	49	male	Intestinal cancer	NF1	c.2446C>T	0.0217	p.R816*	C	T	Exon21+37	SNV
29376	Non-PD	1	49	male	Intestinal cancer	NOTCH3	c.3568C>T	0.0090	p.R1190C	G	A	Exon22+108	SNV
29376	Non-PD	1	49	male	Intestinal cancer	NOTCH3	c.709G>A	0.4856	p.V237M	C	T	Exon5+30	SNV
29376	Non-PD	1	49	male	Intestinal cancer	FAT1	c.5173C>A	0.0061	p.L1725M	G	T	Exon10+363	SNV
29376	Non-PD	1	49	male	Intestinal cancer	PREX2	c.2553+1G>A	0.0067	N/A	G	A	IVS22+1	SNV
29376	Non-PD	1	49	male	Intestinal cancer	PTCH1	c.868G>T	0.0092	p.G290C	C	A	Exon6-78	SNV
29376	Non-PD	1	49	male	Intestinal cancer	AR	c.536C>G	0.0041	p.A179G	C	G	Exon1-1081	SNV
29376	Non-PD	1	49	male	Intestinal cancer	ARID1A	c.5548del	0.0505	p.D1850Tfs*33	G	-	Exon20+424	SNV
29376	Non-PD	1	49	male	Intestinal cancer	PTEN	c.469dup	0.0081	p.E157Gfs*23	-	G	Exon5-24	SNV
29376	Non-PD	1	49	male	Intestinal cancer	NF1	c.5037_5040del	0.0181	p.Y1680Tfs*17	TATC	-	Exon37+199	SNV
29376	Non-PD	1	49	male	Intestinal cancer	RNF43	c.1976del	0.0551	p.G659Vfs*41	C	-	Exon9-333	SNV
29376	Non-PD	1	49	male	Intestinal cancer	BARD1	c.513del	0.0210	p.D172Mfs*40	T	-	Exon4+149	SNV
29376	Non-PD	1	49	male	Intestinal cancer	TGFBR2	c.383del	0.0897	p.K128Sfs*35	A	-	Exon3-72	SNV
29376	Non-PD	1	49	male	Intestinal cancer	MLH1	c.1882_1883del	0.3839	p.L628Gfs*3	TT	-	Exon16-15	SNV
29376	Non-PD	1	49	male	Intestinal cancer	CDKN2A	c.151del	0.0197	p.V51Sfs*2	C	-	Exon2+1	SNV
28775	Non-HPD PD	1	36	male	Intestinal cancer	SPEN	c.5702G>A	0.0070	p.R1901H	G	A	Exon11+3852	SNV
28775	Non-HPD PD	1	36	male	Intestinal cancer	RET	c.1946C>T	0.0079	p.S649L	C	T	Exon11+67	SNV
28775	Non-HPD PD	1	36	male	Intestinal cancer	ATM	c.2354G>A	0.0074	p.R785H	G	A	Exon15-23	SNV
28775	Non-HPD PD	1	36	male	Intestinal cancer	ERBB2	c.2524G>A	0.0051	p.V842I	G	A	Exon21+31	SNV
28775	Non-HPD PD	1	36	male	Intestinal cancer	RNF43	c.1103G>A	0.0045	p.R368Q	C	T	Exon9+151	SNV
28775	Non-HPD PD	1	36	male	Intestinal cancer	MSH2	c.645+1G>A	0.0141	N/A	G	A	IVS3+1	SNV
28775	Non-HPD PD	1	36	male	Intestinal cancer	LRP1B	c.6265G>C	0.0063	p.V2089L	C	G	Exon39-38	SNV
28775	Non-HPD PD	1	36	male	Intestinal cancer	SETD2	c.2302G>A	0.0205	p.V768M	C	T	Exon3-2153	SNV
28775	Non-HPD PD	1	36	male	Intestinal cancer	PIK3CA	c.1849C>T	0.5002	p.R617W	C	T	Exon12-63	SNV
28775	Non-HPD PD	1	36	male	Intestinal cancer	PIK3CA	c.2551G>A	0.0133	p.V851M	G	A	Exon18+56	SNV
28775	Non-HPD PD	1	36	male	Intestinal cancer	PIK3CA	c.3139C>T	0.0054	p.H1047Y	C	T	Exon21+203	SNV
28775	Non-HPD PD	1	36	male	Intestinal cancer	SLIT2	c.3403C>T	0.0117	p.Q1135*	C	T	Exon32+83	SNV
28775	Non-HPD PD	1	36	male	Intestinal cancer	RICTOR	c.1402C>T	0.0068	p.R468*	G	A	Exon17+2	SNV
28775	Non-HPD PD	1	36	male	Intestinal cancer	APC	c.4348C>T	0.0160	p.R1450*	C	T	Exon16+2390	SNV
28775	Non-HPD PD	1	36	male	Intestinal cancer	ROS1	c.5561A>T	0.0064	p.D1854V	T	A	Exon34+4	SNV
28775	Non-HPD PD	1	36	male	Intestinal cancer	NRG1	c.1571C>T	0.0110	p.T524M	C	T	Exon12+312	SNV
28775	Non-HPD PD	1	36	male	Intestinal cancer	MYC	c.1063C>G	0.5050	p.R355G	C	G	Exon3+261	SNV
28775	Non-HPD PD	1	36	male	Intestinal cancer	TSC1	c.1460C>G	0.4861	p.S487C	G	C	Exon15+22	SNV
28775	Non-HPD PD	1	36	male	Intestinal cancer	NOTCH1	c.6625T>C	0.0068	p.Y2209H	A	G	Exon34+445	SNV
28775	Non-HPD PD	1	36	male	Intestinal cancer	ERRFI1	c.419del	0.0089	p.F140Sfs*35	A	-	Exon4+217	SNV
28775	Non-HPD PD	1	36	male	Intestinal cancer	KRAS	c.498_499del	0.0081	p.H166Qfs*9	TA	-	Exon5+48	SNV
28775	Non-HPD PD	1	36	male	Intestinal cancer	MAP3K1	c.2845_2847del	0.2927	p.T949del	CAA	-	Exon14+453	SNV
27336	Non-PD	1	63	male	Intestinal cancer	NOTCH2	c.6833C>G	0.5099	p.T2278S	G	C	Exon34+806	SNV
27336	Non-PD	1	63	male	Intestinal cancer	ATM	c.2095G>C	0.4767	p.E699Q	G	C	Exon13-30	SNV
27336	Non-PD	1	63	male	Intestinal cancer	KRAS	c.178G>C	0.0188	p.G60R	C	G	Exon3+67	SNV
27336	Non-PD	1	63	male	Intestinal cancer	ARID2	c.3881T>A	0.0150	p.L1294*	T	A	Exon15-893	SNV
27336	Non-PD	1	63	male	Intestinal cancer	TBX3	c.1178C>T	0.0059	p.A393V	G	A	Exon7+79	SNV
27336	Non-PD	1	63	male	Intestinal cancer	PALB2	c.2098T>C	0.0145	p.S700P	A	G	Exon5+414	SNV
27336	Non-PD	1	63	male	Intestinal cancer	TP53	c.832C>G	0.0044	p.P278A	G	C	Exon8+50	SNV
27336	Non-PD	1	63	male	Intestinal cancer	TP53	c.574C>T	0.0057	p.Q192*	G	A	Exon6+15	SNV
27336	Non-PD	1	63	male	Intestinal cancer	RNF43	c.1478G>A	0.0075	p.S493N	C	T	Exon9+526	SNV
27336	Non-PD	1	63	male	Intestinal cancer	ALK	c.4522G>A	0.0080	p.G1508S	C	T	Exon29+358	SNV
27336	Non-PD	1	63	male	Intestinal cancer	LRP1B	c.9877G>A	0.4990	p.G3293R	C	T	Exon62+63	SNV
27336	Non-PD	1	63	male	Intestinal cancer	FBXW7	c.1354G>T	0.0170	p.E452*	C	A	Exon9-65	SNV
27336	Non-PD	1	63	male	Intestinal cancer	FAT1	c.367C>T	0.4754	p.L123F	G	A	Exon2+385	SNV
27336	Non-PD	1	63	male	Intestinal cancer	EGFR	c.2576C>T	0.0131	p.A859V	C	T	Exon21-50	SNV
27336	Non-PD	1	63	male	Intestinal cancer	PREX2	c.2324C>T	0.0181	p.P775L	C	T	Exon21-45	SNV
27336	Non-PD	1	63	male	Intestinal cancer	PREX2	c.2869G>A	0.0036	p.A957T	G	A	Exon24-70	SNV
27336	Non-PD	1	63	male	Intestinal cancer	AR	c.838C>T	0.0292	p.R280C	C	T	Exon1-779	SNV
27336	Non-PD	1	63	male	Intestinal cancer	BRCA2	c.5351del	0.0102	p.N1784Tfs*7	A	-	Exon11-1491	SNV
27336	Non-PD	1	63	male	Intestinal cancer	MAP3K1	c.2845_2847del	0.5900	p.T949del	CAA	-	Exon14+453	SNV
27336	Non-PD	1	63	male	Intestinal cancer	ESR1	c.287del	0.0067	p.G96Vfs*13	G	-	Exon3-166	SNV
27336	Non-PD	1	63	male	Intestinal cancer	TPM3-NTRK1		0.0000		5-3 re	0	1-9	fusion
27336	Non-PD	1	63	male	Intestinal cancer	NTRK1-TPM3		0.0000		5-3 re	0	1-7	fusion
32675	HPD	0	65	male	Gastric gancer	ATM	c.7336G>T	0.0119	p.E2446*	G	T	Exon50+29	SNV
32675	HPD	0	65	male	Gastric gancer	LRP1B	c.3530C>T	0.4783	p.S1177L	G	A	Exon23+10	SNV
32675	HPD	0	65	male	Gastric gancer	SETD2	c.302C>T	0.4920	p.P101L	G	A	Exon3+215	SNV
32675	HPD	0	65	male	Gastric gancer	SMO	c.1408C>G	0.0037	p.H470D	C	G	Exon8+51	SNV
32675	HPD	0	65	male	Gastric gancer	TP53	c.161_177del	0.0088	p.F54Sfs*3	ACCTGGGTCTTCAGTGA	-	Exon4+65	SNV
43305	Non-PD	0	65	female	Gastric gancer	MAP3K1	c.2845_2847del	0.5717	p.T949del	CAA	-	Exon14+474	SNV
43305	Non-PD	0	65	female	Gastric gancer	MAP3K1	c.2665G>C	0.4706	p.V889L	G	C	Exon14+296	SNV
43305	Non-PD	0	65	female	Gastric gancer	NTRK1	c.808G>T	0.4846	p.D270Y	G	T	Exon7-43	SNV
43305	Non-PD	0	65	female	Gastric gancer	SETD2	c.2283G>A	0.4807	p.M761I	C	T	Exon3-2172	SNV
32679	Non-HPD PD	0	56	male	Gastric gancer	FLT1	c.1366G>A	0.0247	p.A456T	C	T	Exon10-71	SNV
32679	Non-HPD PD	0	56	male	Gastric gancer	AXIN1	c.2123A>T	0.0327	p.E708V	T	A	Exon8-64	SNV
32679	Non-HPD PD	0	56	male	Gastric gancer	TP53	c.725G>T	0.0819	p.C242F	C	A	Exon7+53	SNV
32679	Non-HPD PD	0	56	male	Gastric gancer	LRP1B	c.4273G>C	0.0450	p.A1425P	C	G	Exon26-62	SNV
32679	Non-HPD PD	0	56	male	Gastric gancer	ERBB2		20.0000	gain				CNV
32678	Non-HPD PD	0	61	male	Gastric gancer	ATM	c.9022C>T	0.0067	p.R3008C	C	T	Exon63+35	SNV
32678	Non-HPD PD	0	61	male	Gastric gancer	KMT2A	c.9391G>A	0.4916	p.G3131S	G	A	Exon27-1364	SNV
32678	Non-HPD PD	0	61	male	Gastric gancer	PALB2	c.1492G>T	0.4755	p.D498Y	C	A	Exon4-193	SNV
32678	Non-HPD PD	0	61	male	Gastric gancer	SETD2	c.3955G>A	0.4778	p.V1319M	C	T	Exon3-500	SNV
32678	Non-HPD PD	0	61	male	Gastric gancer	FAT1	c.13054C>T	0.0043	p.P4352S	G	A	Exon26+54	SNV
32678	Non-HPD PD	0	61	male	Gastric gancer	MAP3K1	c.2845_2847del	0.2972	p.T949del	CAA	-	Exon14+453	SNV
32678	Non-HPD PD	0	61	male	Gastric gancer	AR	c.1509del	0.0060	p.W503Cfs*7	G	-	Exon1-108	SNV
32695	Non-HPD PD	1	55	male	Gastric gancer	SPTA1	c.6196T>G	0.0055	p.L2066V	A	C	Exon44+76	SNV
32695	Non-HPD PD	1	55	male	Gastric gancer	LRP1B	c.10756A>G	0.0040	p.S3586G	T	C	Exon69-13	SNV
32695	Non-HPD PD	1	55	male	Gastric gancer	ROS1	c.4813G>C	0.4822	p.E1605Q	C	G	Exon29-90	SNV
32695	Non-HPD PD	1	55	male	Gastric gancer	MET	c.1643C>T	0.0069	p.S548L	C	T	Exon5-59	SNV
32695	Non-HPD PD	1	55	male	Gastric gancer	PREX2	c.2002G>C	0.0126	p.V668L	G	C	Exon18-26	SNV
32695	Non-HPD PD	1	55	male	Gastric gancer	TP53	c.949del	0.0134	p.Q317Sfs*28	G	-	Exon9+30	SNV
32695	Non-HPD PD	1	55	male	Gastric gancer	NOTCH3	c.118+2del	0.0046	N/A	A	-	IVS1+2	SNV
33792	Non-HPD PD	1	30	male	Intestinal cancer	ATM	c.72+2T>C	0.0909	N/A	T	C	IVS2+2	SNV
33792	Non-HPD PD	1	30	male	Intestinal cancer	KMT2A	c.7070C>G	0.5008	p.P2357R	C	G	Exon27+565	SNV
33792	Non-HPD PD	1	30	male	Intestinal cancer	KMT2A	c.7880G>A	0.1006	p.R2627H	G	A	Exon27+1375	SNV
33792	Non-HPD PD	1	30	male	Intestinal cancer	CBL	c.2513G>T	0.0268	p.G838V	G	T	Exon16+79	SNV
33792	Non-HPD PD	1	30	male	Intestinal cancer	KRAS	c.321A>T	0.0773	p.E107D	T	A	Exon4+31	SNV
33792	Non-HPD PD	1	30	male	Intestinal cancer	KRAS	c.38G>A	0.0870	p.G13D	C	T	Exon2+49	SNV
33792	Non-HPD PD	1	30	male	Intestinal cancer	BRCA2	c.470A>C	0.0091	p.K157T	A	C	Exon5-6	SNV
33792	Non-HPD PD	1	30	male	Intestinal cancer	BRCA2	c.6325G>A	0.4671	p.V2109I	G	A	Exon11-517	SNV
33792	Non-HPD PD	1	30	male	Intestinal cancer	NTRK3	c.2084T>G	0.0031	p.I695S	A	C	Exon17-50	SNV
33792	Non-HPD PD	1	30	male	Intestinal cancer	AXIN1	c.509G>A	0.0246	p.G170D	C	T	Exon2-370	SNV
33792	Non-HPD PD	1	30	male	Intestinal cancer	CREBBP	c.5344G>A	0.0652	p.A1782T	C	T	Exon31+172	SNV
33792	Non-HPD PD	1	30	male	Intestinal cancer	CDH1	c.1501G>A	0.0059	p.V501M	G	A	Exon10-65	SNV
33792	Non-HPD PD	1	30	male	Intestinal cancer	CDH1	c.1502T>C	0.0060	p.V501A	T	C	Exon10-64	SNV
33792	Non-HPD PD	1	30	male	Intestinal cancer	MAP2K4	c.876T>G	0.0101	p.S292R	T	G	Exon8-16	SNV
33792	Non-HPD PD	1	30	male	Intestinal cancer	NF1	c.4628T>G	0.0050	p.L1543R	T	G	Exon35+51	SNV
33792	Non-HPD PD	1	30	male	Intestinal cancer	CDK12	c.4418G>T	0.0146	p.R1473L	G	T	Exon14+658	SNV
33792	Non-HPD PD	1	30	male	Intestinal cancer	KEAP1	c.1606C>T	0.0808	p.R536C	G	A	Exon5+75	SNV
33792	Non-HPD PD	1	30	male	Intestinal cancer	NOTCH3	c.1315C>T	0.0665	p.P439S	G	A	Exon8-64	SNV
33792	Non-HPD PD	1	30	male	Intestinal cancer	MSH6	c.1082G>A	0.0066	p.R361H	G	A	Exon4+455	SNV
33792	Non-HPD PD	1	30	male	Intestinal cancer	LRP1B	c.7045C>G	0.5912	p.L2349V	G	C	Exon43+56	SNV
33792	Non-HPD PD	1	30	male	Intestinal cancer	SRC	c.1507C>T	0.0797	p.R503W	C	T	Exon14+105	SNV
33792	Non-HPD PD	1	30	male	Intestinal cancer	SRC	c.1600G>A	0.0034	p.E534K	G	A	Exon14+198	SNV
33792	Non-HPD PD	1	30	male	Intestinal cancer	GNAS	c.601C>T	0.0836	p.R201C	C	T	Exon8+16	SNV
33792	Non-HPD PD	1	30	male	Intestinal cancer	PIK3CA	c.1624G>A	0.0930	p.E542K	G	A	Exon10-41	SNV
33792	Non-HPD PD	1	30	male	Intestinal cancer	FAT1	c.6188C>A	0.0974	p.A2063D	G	T	Exon10+1378	SNV
33792	Non-HPD PD	1	30	male	Intestinal cancer	FAT1	c.2642G>A	0.0829	p.R881H	C	T	Exon2-624	SNV
33792	Non-HPD PD	1	30	male	Intestinal cancer	APC	c.3785A>G	0.0900	p.Y1262C	A	G	Exon16+1827	SNV
33792	Non-HPD PD	1	30	male	Intestinal cancer	APC	c.6748G>A	0.0108	p.G2250S	G	A	Exon16-3898	SNV
33792	Non-HPD PD	1	30	male	Intestinal cancer	FGFR1	c.2212C>T	0.0031	p.H738Y	G	A	Exon17+26	SNV
33792	Non-HPD PD	1	30	male	Intestinal cancer	SPEN	c.9735del	0.0838	p.T3246Pfs*38	C	-	Exon11-296	SNV
33792	Non-HPD PD	1	30	male	Intestinal cancer	BRCA2	c.9253del	0.0584	p.T3085Qfs*19	A	-	Exon24-4	SNV
33792	Non-HPD PD	1	30	male	Intestinal cancer	RNF43	c.1976del	0.0910	p.G659Vfs*41	C	-	Exon9-333	SNV
33792	Non-HPD PD	1	30	male	Intestinal cancer	ACVR2A	c.1310del	0.1695	p.K437Rfs*5	A	-	Exon11-38	SNV
33792	Non-HPD PD	1	30	male	Intestinal cancer	TGFBR2	c.383del	0.2378	p.K128Sfs*35	A	-	Exon3-72	SNV
33792	Non-HPD PD	1	30	male	Intestinal cancer	FLT4	c.89del	0.0736	p.P30Rfs*3	G	-	Exon2+31	SNV
33792	Non-HPD PD	1	30	male	Intestinal cancer	NOTCH1	c.440del	0.0065	p.N147Tfs*130	T	-	Exon4+37	SNV
33792	Non-HPD PD	1	30	male	Intestinal cancer	CD274		5.0000	gain				CNV
33792	Non-HPD PD	1	30	male	Intestinal cancer	MSH6		0.0000		del	809	5-9	fusion
43295	Non-PD	1	66	male	Gastric gancer	APC	c.3374T>C	0.4759	p.V1125A	T	C	Exon16+1416	SNV
43295	Non-PD	1	66	male	Gastric gancer	FAT1	c.6265G>A	0.4828	p.V2089I	C	T	Exon10+1455	SNV
43295	Non-PD	1	66	male	Gastric gancer	FAT1	c.12331G>A	0.0143	p.A4111T	C	T	Exon24-38	SNV
43295	Non-PD	1	66	male	Gastric gancer	FAT1	c.6061C>T	0.4887	p.R2021C	G	A	Exon10+1251	SNV
43295	Non-PD	1	66	male	Gastric gancer	ROS1	c.4813G>C	0.5097	p.E1605Q	C	G	Exon29-90	SNV
32685	HPD	0	57	male	Gastric gancer	FGFR2	c.1647T>A	0.0250	p.N549K	A	T	Exon12-26	SNV
32685	HPD	0	57	male	Gastric gancer	TP53	c.818G>A	0.2394	p.R273H	C	T	Exon8+36	SNV
32685	HPD	0	57	male	Gastric gancer	NOTCH3	c.6103G>T	0.5086	p.G2035C	C	A	Exon33+190	SNV
32685	HPD	0	57	male	Gastric gancer	PTCH1	c.3883C>T	0.4615	p.P1295S	G	A	Exon23+79	SNV
32685	HPD	0	57	male	Gastric gancer	NOTCH3	c.6102_6103delinsT	0.0051	p.G2035Vfs*50	CG	A	Exon33+189	SNV
32685	HPD	0	57	male	Gastric gancer	NOTCH3	c.6103delinsCT	0.0045	p.G2035Lfs*60	C	AG	Exon33+190	SNV
32685	HPD	0	57	male	Gastric gancer	MAP3K1	c.2845_2847del	0.5767	p.T949del	CAA	-	Exon14+453	SNV
32685	HPD	0	57	male	Gastric gancer	FGFR2		20.0000	gain				CNV
32685	HPD	0	57	male	Gastric gancer	VEGFA		20.0000	gain				CNV
32697	Non-HPD PD	0	76	female	Intestinal cancer	RET	c.2588A>G	0.4667	p.Q863R	A	G	Exon14-20	SNV
32697	Non-HPD PD	0	76	female	Intestinal cancer	ATM	c.6263A>G	0.0242	p.N2088S	A	G	Exon43+65	SNV
32697	Non-HPD PD	0	76	female	Intestinal cancer	KRAS	c.38G>A	0.0051	p.G13D	C	T	Exon2+49	SNV
32697	Non-HPD PD	0	76	female	Intestinal cancer	NF1	c.4508A>G	0.0257	p.N1503S	A	G	Exon34-70	SNV
32697	Non-HPD PD	0	76	female	Intestinal cancer	MAP3K1	c.2845_2847del	0.3284	p.T949del	CAA	-	Exon14+453	SNV
32582	HPD	1	74	female	Gastric gancer	TP53	c.830G>T	0.0033	p.C277F	C	A	Exon8+48	SNV
32582	HPD	1	74	female	Gastric gancer	LRP1B	c.1190T>C	0.4852	p.V397A	A	G	Exon8-47	SNV
32582	HPD	1	74	female	Gastric gancer	CREBBP	c.6633_6638del	0.3283	p.Q2215_Q2216del	TGCTGT	-	Exon31+1461	SNV
32582	HPD	1	74	female	Gastric gancer	MAP3K1	c.2845_2847del	0.5956	p.T949del	CAA	-	Exon14+453	SNV
32582	HPD	1	74	female	Gastric gancer	FGFR2		20.0000	gain				CNV
34057	Non-HPD PD	0	49	female	Gastric gancer	NOTCH2	c.3779G>A	0.4944	p.R1260H	C	T	Exon23-114	SNV
34057	Non-HPD PD	0	49	female	Gastric gancer	ALK	c.2275G>A	0.0068	p.V759M	C	T	Exon13+71	SNV
34057	Non-HPD PD	0	49	female	Gastric gancer	MSH6	c.2384T>C	0.4935	p.I795T	T	C	Exon4-789	SNV
29357	Non-PD	1	66	female	Intestinal cancer	ARID2	c.2080C>T	0.0034	p.Q694*	C	T	Exon15+168	SNV
29357	Non-PD	1	66	female	Intestinal cancer	ARID2	c.2198C>T	0.1448	p.A733V	C	T	Exon15+286	SNV
29357	Non-PD	1	66	female	Intestinal cancer	FLT3	c.1774G>A	0.1746	p.V592I	C	T	Exon14-64	SNV
29357	Non-PD	1	66	female	Intestinal cancer	IRS2	c.3905C>T	0.0054	p.T1302I	G	A	Exon1-108	SNV
29357	Non-PD	1	66	female	Intestinal cancer	IRS2	c.1480G>A	0.0044	p.D494N	C	T	Exon1+1994	SNV
29357	Non-PD	1	66	female	Intestinal cancer	MAP2K1	c.322C>T	0.0150	p.R108W	C	T	Exon3+31	SNV
29357	Non-PD	1	66	female	Intestinal cancer	TSC2	c.4736G>A	0.1814	p.G1579D	G	A	Exon37+74	SNV
29357	Non-PD	1	66	female	Intestinal cancer	TP53	c.575A>G	0.1699	p.Q192R	T	C	Exon6+16	SNV
29357	Non-PD	1	66	female	Intestinal cancer	MYCN	c.677C>T	0.0065	p.A226V	C	T	Exon2-114	SNV
29357	Non-PD	1	66	female	Intestinal cancer	ALK	c.4264C>T	0.0116	p.P1422S	G	A	Exon29+100	SNV
29357	Non-PD	1	66	female	Intestinal cancer	MSH6	c.196C>A	0.2125	p.P66T	C	A	Exon1-65	SNV
29357	Non-PD	1	66	female	Intestinal cancer	MSH6	c.3227G>A	0.0060	p.R1076H	G	A	Exon5+55	SNV
29357	Non-PD	1	66	female	Intestinal cancer	LRP1B	c.6640C>T	0.1520	p.P2214S	G	A	Exon41-160	SNV
29357	Non-PD	1	66	female	Intestinal cancer	CTNNB1	c.134C>T	0.0152	p.S45F	C	T	Exon3-108	SNV
29357	Non-PD	1	66	female	Intestinal cancer	PDGFRA	c.452G>A	0.0345	p.R151H	G	A	Exon4+85	SNV
29357	Non-PD	1	66	female	Intestinal cancer	FAT1	c.13294G>A	0.0078	p.E4432K	C	T	Exon27+156	SNV
29357	Non-PD	1	66	female	Intestinal cancer	FAT1	c.608T>C	0.2089	p.V203A	A	G	Exon2+626	SNV
29357	Non-PD	1	66	female	Intestinal cancer	RICTOR	c.1475T>G	0.0278	p.L492R	A	C	Exon17+75	SNV
29357	Non-PD	1	66	female	Intestinal cancer	MAP3K1	c.1740A>C	0.1849	p.R580S	A	C	Exon10+54	SNV
29357	Non-PD	1	66	female	Intestinal cancer	MAP3K1	c.2665G>C	0.4620	p.V889L	G	C	Exon14+296	SNV
29357	Non-PD	1	66	female	Intestinal cancer	MAP3K1	c.3626A>C	0.2061	p.Q1209P	A	C	Exon14-41	SNV
29357	Non-PD	1	66	female	Intestinal cancer	FLT4	c.533C>A	0.2125	p.P178Q	G	T	Exon5+20	SNV
29357	Non-PD	1	66	female	Intestinal cancer	EGFR	c.1553C>T	0.1956	p.P518L	C	T	Exon13+55	SNV
29357	Non-PD	1	66	female	Intestinal cancer	FAM135B	c.2765G>A	0.0038	p.G922D	C	T	Exon13-517	SNV
29357	Non-PD	1	66	female	Intestinal cancer	CDKN2A	c.172C>T	0.1622	p.R58*	G	A	Exon2+22	SNV
29357	Non-PD	1	66	female	Intestinal cancer	NOTCH1	c.5363G>A	0.1887	p.G1788D	C	T	Exon28-22	SNV
29357	Non-PD	1	66	female	Intestinal cancer	NOTCH1	c.1042G>A	0.0058	p.A348T	C	T	Exon6-58	SNV
29357	Non-PD	1	66	female	Intestinal cancer	RBM10	c.301G>A	0.0125	p.D101N	G	A	Exon4+100	SNV
29357	Non-PD	1	66	female	Intestinal cancer	AR	c.906C>A	0.1487	p.S302R	C	A	Exon1-711	SNV
29357	Non-PD	1	66	female	Intestinal cancer	TCF7L2	c.1385del	0.1923	p.K462Sfs*23	A	-	Exon14+12	SNV
29357	Non-PD	1	66	female	Intestinal cancer	CHEK1	c.676del	0.1511	p.T226Hfs*14	A	-	Exon7-43	SNV
29357	Non-PD	1	66	female	Intestinal cancer	AXIN1	c.71del	0.0317	p.P24Qfs*60	G	-	Exon2+152	SNV
29357	Non-PD	1	66	female	Intestinal cancer	PALB2	c.886del	0.1708	p.M296*	T	-	Exon4+675	SNV
29357	Non-PD	1	66	female	Intestinal cancer	BRCA1	c.3108_3113delinsAAAGG	0.1721	p.F1036Lfs*12	TCTTTA	CCTTT	Exon10-984	SNV
29357	Non-PD	1	66	female	Intestinal cancer	RNF43	c.1976del	0.3521	p.G659Vfs*41	C	-	Exon9-333	SNV
29357	Non-PD	1	66	female	Intestinal cancer	ACVR2A	c.1310del	0.3185	p.K437Rfs*5	A	-	Exon11-38	SNV
29357	Non-PD	1	66	female	Intestinal cancer	TGFBR2	c.383del	0.4465	p.K128Sfs*35	A	-	Exon3-72	SNV
29357	Non-PD	1	66	female	Intestinal cancer	SETD2	c.4219del	0.1458	p.R1407Gfs*5	T	-	Exon3-236	SNV
29357	Non-PD	1	66	female	Intestinal cancer	MAP3K1	c.2845_2847del	0.5736	p.T949del	CAA	-	Exon14+453	SNV
29357	Non-PD	1	66	female	Intestinal cancer	APC	c.3159del	0.0035	p.K1053Nfs*3	A	-	Exon16+1201	SNV
29357	Non-PD	1	66	female	Intestinal cancer	APC	c.4906del	0.0049	p.D1636Mfs*14	G	-	Exon16+2948	SNV
29357	Non-PD	1	66	female	Intestinal cancer	RAD50	c.2165del	0.2047	p.K722Rfs*14	A	-	Exon13-43	SNV
29357	Non-PD	1	66	female	Intestinal cancer	GLI3	c.4564del	0.0143	p.A1522Pfs*2	C	-	Exon15+2133	SNV
29357	Non-PD	1	66	female	Intestinal cancer	SMARCA2	c.666_672delinsGCAA	0.0384	p.Q238del	ACAGCAG	GCAA	Exon4-119	SNV
29357	Non-PD	1	66	female	Intestinal cancer	ALK-SPTBN1		0.0000		5-3 re	0	1-19	fusion
29357	Non-PD	1	66	female	Intestinal cancer	SPTBN1-ALK		0.0000		5-3 re	0	1-7	fusion
33795	Non-PD	1	67	female	Intestinal cancer	CDKN1B	c.475+2T>C	0.1425	N/A	T	C	IVS1+2	SNV
33795	Non-PD	1	67	female	Intestinal cancer	IRS2	c.1609G>A	0.1258	p.G537S	C	T	Exon1+2123	SNV
33795	Non-PD	1	67	female	Intestinal cancer	TSC2	c.4765C>T	0.0049	p.P1589S	C	T	Exon37-85	SNV
33795	Non-PD	1	67	female	Intestinal cancer	NOTCH3	c.6626C>T	0.1465	p.P2209L	G	A	Exon33+713	SNV
33795	Non-PD	1	67	female	Intestinal cancer	CCNE1	c.284G>A	0.1207	p.R95Q	G	A	Exon5-43	SNV
33795	Non-PD	1	67	female	Intestinal cancer	LRP1B	c.12011T>G	0.0061	p.L4004R	A	C	Exon78-106	SNV
33795	Non-PD	1	67	female	Intestinal cancer	LRP1B	c.3986T>C	0.0829	p.V1329A	A	G	Exon25+22	SNV
33795	Non-PD	1	67	female	Intestinal cancer	PIK3CA	c.3140A>G	0.1216	p.H1047R	A	G	Exon21+204	SNV
33795	Non-PD	1	67	female	Intestinal cancer	PDGFRA	c.3211G>A	0.1256	p.D1071N	G	A	Exon23+89	SNV
33795	Non-PD	1	67	female	Intestinal cancer	FLT4	c.1423C>T	0.1288	p.R475W	G	A	Exon11+2	SNV
33795	Non-PD	1	67	female	Intestinal cancer	FLT4	c.1229G>A	0.1055	p.R410H	C	T	Exon9-30	SNV
33795	Non-PD	1	67	female	Intestinal cancer	ROS1	c.3160A>T	0.1077	p.S1054C	T	A	Exon21+42	SNV
33795	Non-PD	1	67	female	Intestinal cancer	BRAF	c.1799T>A	0.1215	p.V600E	A	T	Exon15+58	SNV
33795	Non-PD	1	67	female	Intestinal cancer	BRAF	c.1525C>T	0.1177	p.R509*	G	A	Exon13+8	SNV
33795	Non-PD	1	67	female	Intestinal cancer	ZNF703	c.1537G>A	0.1243	p.A513T	G	A	Exon2+1294	SNV
33795	Non-PD	1	67	female	Intestinal cancer	CDKN2A	c.250G>A	0.0025	p.D84N	C	T	Exon2+100	SNV
33795	Non-PD	1	67	female	Intestinal cancer	AR	c.173A>T	0.0752	p.Q58L	A	T	Exon1+1288	SNV
33795	Non-PD	1	67	female	Intestinal cancer	AR	c.764A>G	0.0070	p.E255G	A	G	Exon1-853	SNV
33795	Non-PD	1	67	female	Intestinal cancer	SPEN	c.6158del	0.1087	p.N2053Tfs*11	A	-	Exon11-3869	SNV
33795	Non-PD	1	67	female	Intestinal cancer	GATA3	c.1134del	0.1291	p.V379Cfs*26	A	-	Exon6+84	SNV
33795	Non-PD	1	67	female	Intestinal cancer	KMT2A	c.9119del	0.0990	p.P3040Qfs*35	C	-	Exon27-1636	SNV
33795	Non-PD	1	67	female	Intestinal cancer	HNF1A	c.1129del	0.0074	p.L377Sfs*7	C	-	Exon6+22	SNV
33795	Non-PD	1	67	female	Intestinal cancer	RNF43	c.1976del	0.1190	p.G659Vfs*41	C	-	Exon9-333	SNV
33795	Non-PD	1	67	female	Intestinal cancer	MSH6	c.3261dup	0.0761	p.F1088Lfs*5	-	C	Exon5+89	SNV
33795	Non-PD	1	67	female	Intestinal cancer	ACVR2A	c.1310del	0.2213	p.K437Rfs*5	A	-	Exon11-38	SNV
33795	Non-PD	1	67	female	Intestinal cancer	EP300	c.6970dup	0.0664	p.H2324Pfs*55	-	C	Exon31-1397	SNV
33795	Non-PD	1	67	female	Intestinal cancer	TGFBR2	c.383del	0.1653	p.K128Sfs*35	A	-	Exon3-72	SNV
33795	Non-PD	1	67	female	Intestinal cancer	MLH1	c.588del	0.0868	p.K196Nfs*6	A	-	Exon7-1	SNV
33795	Non-PD	1	67	female	Intestinal cancer	MAP3K1	c.2845_2847del	0.2891	p.T949del	CAA	-	Exon14+453	SNV
33795	Non-PD	1	67	female	Intestinal cancer	PTCH1	c.290del	0.0916	p.N97Tfs*20	T	-	Exon2+89	SNV
32671	Non-HPD PD	1	15	male	Intestinal cancer	MTOR	c.5327A>G	0.0052	p.Y1776C	T	C	Exon38-38	SNV
32671	Non-HPD PD	1	15	male	Intestinal cancer	SPTA1	c.213G>C	0.4420	p.E71D	C	G	Exon2-52	SNV
32671	Non-HPD PD	1	15	male	Intestinal cancer	FGFR2	c.988C>T	0.0075	p.R330W	G	A	Exon8+49	SNV
32671	Non-HPD PD	1	15	male	Intestinal cancer	FGFR2	c.969G>T	0.0058	p.E323D	C	A	Exon8+30	SNV
32671	Non-HPD PD	1	15	male	Intestinal cancer	EMSY	c.1261C>T	0.0108	p.Q421*	C	T	Exon9-103	SNV
32671	Non-HPD PD	1	15	male	Intestinal cancer	KMT2A	c.3082A>C	0.0061	p.K1028Q	A	C	Exon3-75	SNV
32671	Non-HPD PD	1	15	male	Intestinal cancer	ARID2	c.2699C>A	0.0069	p.P900H	C	A	Exon15+787	SNV
32671	Non-HPD PD	1	15	male	Intestinal cancer	HNF1A	c.802T>C	0.0040	p.F268L	T	C	Exon4+89	SNV
32671	Non-HPD PD	1	15	male	Intestinal cancer	BRCA2	c.4310G>C	0.4845	p.S1437T	G	C	Exon11+2401	SNV
32671	Non-HPD PD	1	15	male	Intestinal cancer	TP53	c.637C>T	0.0105	p.R213*	G	A	Exon6-36	SNV
32671	Non-HPD PD	1	15	male	Intestinal cancer	TP53	c.433C>A	0.0071	p.L145M	G	T	Exon5+58	SNV
32671	Non-HPD PD	1	15	male	Intestinal cancer	ERBB2	c.829G>T	0.0092	p.D277Y	G	T	Exon7+70	SNV
32671	Non-HPD PD	1	15	male	Intestinal cancer	ERBB2	c.3629C>A	0.0092	p.P1210H	C	A	Exon27+217	SNV
32671	Non-HPD PD	1	15	male	Intestinal cancer	NOTCH3	c.6499G>A	0.0080	p.A2167T	C	T	Exon33+586	SNV
32671	Non-HPD PD	1	15	male	Intestinal cancer	MSH6	c.502G>A	0.0055	p.A168T	G	A	Exon3+45	SNV
32671	Non-HPD PD	1	15	male	Intestinal cancer	LRP1B	c.13251C>A	0.0079	p.C4417*	G	T	Exon87+4	SNV
32671	Non-HPD PD	1	15	male	Intestinal cancer	LRP1B	c.11343T>G	0.0072	p.C3781W	A	C	Exon74-53	SNV
32671	Non-HPD PD	1	15	male	Intestinal cancer	LRP1B	c.9922G>A	0.0107	p.A3308T	C	T	Exon62-42	SNV
32671	Non-HPD PD	1	15	male	Intestinal cancer	LRP1B	c.4142G>T	0.0139	p.R1381M	C	A	Exon25-28	SNV
32671	Non-HPD PD	1	15	male	Intestinal cancer	LRP1B	c.1713C>A	0.0067	p.Y571*	G	T	Exon11-77	SNV
32671	Non-HPD PD	1	15	male	Intestinal cancer	ZNF217	c.2935G>A	0.0073	p.D979N	C	T	Exon3-103	SNV
32671	Non-HPD PD	1	15	male	Intestinal cancer	ZNF217	c.629G>T	0.0076	p.S210I	C	A	Exon1-738	SNV
32671	Non-HPD PD	1	15	male	Intestinal cancer	ATR	c.7630C>T	0.4931	p.R2544C	G	A	Exon45-26	SNV
32671	Non-HPD PD	1	15	male	Intestinal cancer	PIK3CA	c.113G>A	0.0079	p.R38H	G	A	Exon2+189	SNV
32671	Non-HPD PD	1	15	male	Intestinal cancer	PIK3CA	c.263G>A	0.0098	p.R88Q	G	A	Exon2-90	SNV
32671	Non-HPD PD	1	15	male	Intestinal cancer	KIT	c.1906G>T	0.0077	p.A636S	G	T	Exon13+27	SNV
32671	Non-HPD PD	1	15	male	Intestinal cancer	FAT1	c.3616G>T	0.0085	p.E1206*	C	A	Exon4-27	SNV
32671	Non-HPD PD	1	15	male	Intestinal cancer	FAT1	c.2714C>A	0.0055	p.P905H	G	T	Exon2-552	SNV
32671	Non-HPD PD	1	15	male	Intestinal cancer	FAT1	c.994T>C	0.0044	p.Y332H	A	G	Exon2+1012	SNV
32671	Non-HPD PD	1	15	male	Intestinal cancer	APC	c.7994C>A	0.0090	p.P2665H	C	A	Exon16-2652	SNV
32671	Non-HPD PD	1	15	male	Intestinal cancer	FLT4	c.1478C>T	0.0101	p.T493I	G	A	Exon11+57	SNV
32671	Non-HPD PD	1	15	male	Intestinal cancer	MET	c.2321G>T	0.0030	p.R774I	G	T	Exon10-44	SNV
32671	Non-HPD PD	1	15	male	Intestinal cancer	NOTCH1	c.4947G>T	0.0077	p.K1649N	C	A	Exon26-72	SNV
32671	Non-HPD PD	1	15	male	Intestinal cancer	NOTCH1	c.1009G>T	0.0061	p.D337Y	C	A	Exon6-91	SNV
32671	Non-HPD PD	1	15	male	Intestinal cancer	IRS2	c.1955del	0.0039	p.G652Afs*5	C	-	Exon1-2058	SNV
32671	Non-HPD PD	1	15	male	Intestinal cancer	MSH6	c.278_280del	0.3629	p.G93del	AGG	-	Exon2+16	SNV
32671	Non-HPD PD	1	15	male	Intestinal cancer	MSH6	c.3416del	0.4061	p.G1139Afs*6	G	-	Exon5-23	SNV
33796	Non-PD	0	62	male	Intestinal cancer	SPEN	c.3386T>C	0.0062	p.V1129A	T	C	Exon11+1536	SNV
33796	Non-PD	0	62	male	Intestinal cancer	SPEN	c.6611A>G	0.5376	p.D2204G	A	G	Exon11-3416	SNV
33796	Non-PD	0	62	male	Intestinal cancer	SPTA1	c.2231A>G	0.0045	p.D744G	T	C	Exon17+11	SNV
33796	Non-PD	0	62	male	Intestinal cancer	DDR2	c.1466G>A	0.0068	p.R489Q	G	A	Exon13-39	SNV
33796	Non-PD	0	62	male	Intestinal cancer	KRAS	c.38G>A	0.0062	p.G13D	C	T	Exon2+49	SNV
33796	Non-PD	0	62	male	Intestinal cancer	CDK4	c.622T>C	0.0048	p.F208L	A	G	Exon5-11	SNV
33796	Non-PD	0	62	male	Intestinal cancer	IRS2	c.650A>G	0.0103	p.Y217C	T	C	Exon1+1164	SNV
33796	Non-PD	0	62	male	Intestinal cancer	MAP2K4	c.893A>G	0.0036	p.Y298C	A	G	Exon9+2	SNV
33796	Non-PD	0	62	male	Intestinal cancer	NF1	c.4520T>C	0.0073	p.L1507S	T	C	Exon34-58	SNV
33796	Non-PD	0	62	male	Intestinal cancer	GNA11	c.494A>T	0.0035	p.D165V	A	T	Exon4+18	SNV
33796	Non-PD	0	62	male	Intestinal cancer	NOTCH3	c.3625T>C	0.0056	p.C1209R	A	G	Exon22-94	SNV
33796	Non-PD	0	62	male	Intestinal cancer	NOTCH3	c.152A>G	0.0101	p.N51S	T	C	Exon2+34	SNV
33796	Non-PD	0	62	male	Intestinal cancer	MYCN	c.917C>T	0.0053	p.A306V	C	T	Exon3+127	SNV
33796	Non-PD	0	62	male	Intestinal cancer	LRP1B	c.7378A>G	0.0078	p.T2460A	T	C	Exon44-10	SNV
33796	Non-PD	0	62	male	Intestinal cancer	PIK3CA	c.1637A>G	0.0087	p.Q546R	A	G	Exon10-28	SNV
33796	Non-PD	0	62	male	Intestinal cancer	FGFR3	c.185C>A	0.0082	p.P62H	C	A	Exon3+76	SNV
33796	Non-PD	0	62	male	Intestinal cancer	SLIT2	c.1546A>G	0.0061	p.T516A	A	G	Exon16-68	SNV
33796	Non-PD	0	62	male	Intestinal cancer	KDR	c.3244T>C	0.0033	p.Y1082H	A	G	Exon24+52	SNV
33796	Non-PD	0	62	male	Intestinal cancer	FAT1	c.11350+2T>C	0.0067	N/A	A	G	IVS19+2	SNV
33796	Non-PD	0	62	male	Intestinal cancer	RICTOR	c.325T>C	0.0096	p.Y109H	A	G	Exon5+65	SNV
33796	Non-PD	0	62	male	Intestinal cancer	MAP3K1	c.2665G>C	0.4835	p.V889L	G	C	Exon14+296	SNV
33796	Non-PD	0	62	male	Intestinal cancer	APC	c.4654G>T	0.0043	p.E1552*	G	T	Exon16+2696	SNV
33796	Non-PD	0	62	male	Intestinal cancer	ESR1	c.728G>A	0.0049	p.R243H	G	A	Exon5-33	SNV
33796	Non-PD	0	62	male	Intestinal cancer	GLI3	c.4594T>C	0.0068	p.S1532P	A	G	Exon15+2163	SNV
33796	Non-PD	0	62	male	Intestinal cancer	GLI3	c.3578T>A	0.0072	p.F1193Y	A	T	Exon15+1147	SNV
33796	Non-PD	0	62	male	Intestinal cancer	TSC1	c.3112A>G	0.0051	p.S1038G	T	C	Exon23+137	SNV
33796	Non-PD	0	62	male	Intestinal cancer	NOTCH1	c.2207+2T>C	0.0100	N/A	A	G	IVS13+2	SNV
33796	Non-PD	0	62	male	Intestinal cancer	RBM10	c.685C>T	0.0138	p.R229C	C	T	Exon8+22	SNV
33796	Non-PD	0	62	male	Intestinal cancer	MSH6	c.364_368del	0.0054	p.E122Rfs*12	GAGAA	-	Exon2-90	SNV
33796	Non-PD	0	62	male	Intestinal cancer	MSH6	c.2959dup	0.0037	p.T987Nfs*18	-	A	Exon4-214	SNV
33796	Non-PD	0	62	male	Intestinal cancer	MAP3K1	c.2845_2847del	0.6151	p.T949del	CAA	-	Exon14+453	SNV
33796	Non-PD	0	62	male	Intestinal cancer	AR	c.1390_1391insAG	0.0586	p.G464Efs*16	-	GA	Exon1-228	SNV
22586	Non-PD	1	63	female	Gastric gancer	BRCA1	c.2741A>G	0.4891	p.E914G	T	C	Exon10-1356	SNV
22586	Non-PD	1	63	female	Gastric gancer	MYCN	c.550G>T	0.4854	p.A184S	G	T	Exon2-241	SNV
22586	Non-PD	1	63	female	Gastric gancer	FAT1	c.3423G>C	0.4911	p.E1141D	C	G	Exon3+158	SNV
22586	Non-PD	1	63	female	Gastric gancer	AR	c.1976A>G	0.4887	p.K659R	A	G	Exon4+91	SNV
22586	Non-PD	1	63	female	Gastric gancer	CBL	c.1380_1382del	0.0532	p.D460del	ATG	-	Exon9-51	SNV
22586	Non-PD	1	63	female	Gastric gancer	HNF1A	c.872dup	0.0632	p.G292Rfs*25	-	C	Exon4-84	SNV
22586	Non-PD	1	63	female	Gastric gancer	NKX2-1	c.708_710del	0.0339	p.G241del	CCG	-	Exon2+335	SNV
22586	Non-PD	1	63	female	Gastric gancer	CREBBP	c.6743_6745del	0.0301	p.Q2248del	GCT	-	Exon31+1571	SNV
22586	Non-PD	1	63	female	Gastric gancer	MAP3K1	c.2845_2847del	0.5511	p.T949del	CAA	-	Exon14+453	SNV
22586	Non-PD	1	63	female	Gastric gancer	RAD50	c.2165del	0.0552	p.K722Rfs*14	A	-	Exon13-43	SNV
22586	Non-PD	1	63	female	Gastric gancer	FGFR1	c.396_398del	0.0415	p.D133del	TCA	-	Exon4+38	SNV
22586	Non-PD	1	63	female	Gastric gancer	SMARCA2	c.705_707del	0.2163	p.Q238del	CAG	-	Exon4-122	SNV
32677	Non-HPD PD	0	46	female	Intestinal cancer	ARID1A	c.4456C>T	0.1824	p.Q1486*	C	T	Exon18+355	SNV
32677	Non-HPD PD	0	46	female	Intestinal cancer	KMT2A	c.9391G>A	0.3638	p.G3131S	G	A	Exon27-1364	SNV
32677	Non-HPD PD	0	46	female	Intestinal cancer	KRAS	c.35G>A	0.2558	p.G12D	C	T	Exon2+46	SNV
32677	Non-HPD PD	0	46	female	Intestinal cancer	TP53	c.821T>G	0.1989	p.V274G	A	C	Exon8+39	SNV
32677	Non-HPD PD	0	46	female	Intestinal cancer	NOTCH3	c.3901G>A	0.5152	p.G1301S	C	T	Exon24+64	SNV
32677	Non-HPD PD	0	46	female	Intestinal cancer	NOTCH3	c.2204G>A	0.0847	p.R735Q	C	T	Exon14+60	SNV
32677	Non-HPD PD	0	46	female	Intestinal cancer	MSH6	c.2561A>T	0.5422	p.K854M	A	T	Exon4-612	SNV
32677	Non-HPD PD	0	46	female	Intestinal cancer	ATR	c.5740C>T	0.4677	p.P1914S	G	A	Exon34+2	SNV
32677	Non-HPD PD	0	46	female	Intestinal cancer	FAM135B	c.2621A>G	0.4872	p.E874G	T	C	Exon13-661	SNV
32677	Non-HPD PD	0	46	female	Intestinal cancer	NOTCH1	c.6788G>A	0.4876	p.R2263Q	C	T	Exon34+608	SNV
32677	Non-HPD PD	0	46	female	Intestinal cancer	MAP3K1	c.2845_2847del	0.5893	p.T949del	CAA	-	Exon14+453	SNV
32677	Non-HPD PD	0	46	female	Intestinal cancer	CCND1		20.0000	gain				CNV
32677	Non-HPD PD	0	46	female	Intestinal cancer	FGF19		20.0000	gain				CNV
34075	Non-PD	0	59	male	Gastric gancer	RET	c.1253G>A	0.4888	p.R418Q	G	A	Exon6-11	SNV
34075	Non-PD	0	59	male	Gastric gancer	CCND1	c.848T>C	0.0055	p.L283P	T	C	Exon5+125	SNV
34075	Non-PD	0	59	male	Gastric gancer	ARID2	c.3647C>T	0.0046	p.T1216M	C	T	Exon15-1127	SNV
34075	Non-PD	0	59	male	Gastric gancer	TP53	c.488A>G	0.0083	p.Y163C	T	C	Exon5-72	SNV
34075	Non-PD	0	59	male	Gastric gancer	NOTCH3	c.4039G>C	0.4738	p.G1347R	C	G	Exon24+202	SNV
34075	Non-PD	0	59	male	Gastric gancer	MSH6	c.3058A>G	0.4864	p.N1020D	A	G	Exon4-115	SNV
34075	Non-PD	0	59	male	Gastric gancer	ZNF217	c.2126G>T	0.5109	p.S709I	C	A	Exon3+643	SNV
34075	Non-PD	0	59	male	Gastric gancer	CHEK2	c.1225G>A	0.0049	p.D409N	C	T	Exon11-35	SNV
34075	Non-PD	0	59	male	Gastric gancer	ARAF	c.656A>G	0.0071	p.H219R	A	G	Exon7-44	SNV
34075	Non-PD	0	59	male	Gastric gancer	MAP3K1	c.2845_2847del	0.6025	p.T949del	CAA	-	Exon14+453	SNV
32672	Non-HPD PD	0	57	male	Intestinal cancer	KRAS	c.38G>A	0.0380	p.G13D	C	T	Exon2+49	SNV
32672	Non-HPD PD	0	57	male	Intestinal cancer	BRCA2	c.3521G>T	0.5201	p.G1174V	G	T	Exon11+1612	SNV
32672	Non-HPD PD	0	57	male	Intestinal cancer	TP53	c.560-1G>A	0.0127	N/A	C	T	IVS5-1	SNV
32672	Non-HPD PD	0	57	male	Intestinal cancer	ALK	c.423G>T	0.0047	p.L141F	C	A	Exon1-245	SNV
32672	Non-HPD PD	0	57	male	Intestinal cancer	APC	c.2971G>T	0.0045	p.E991*	G	T	Exon16+1013	SNV
32672	Non-HPD PD	0	57	male	Intestinal cancer	PDGFRB	c.333T>G	0.5011	p.D111E	A	C	Exon3-32	SNV
32672	Non-HPD PD	0	57	male	Intestinal cancer	SMARCA2	c.705_707del	0.2172	p.Q238del	CAG	-	Exon4-122	SNV
32696	Non-PD	0	66	male	Gastric gancer	ARID1A	c.6259G>A	0.0118	p.G2087R	G	A	Exon20+1135	SNV
32696	Non-PD	0	66	male	Gastric gancer	NTRK1	c.1406T>C	0.5007	p.M469T	T	C	Exon12+52	SNV
32696	Non-PD	0	66	male	Gastric gancer	AKT1	c.48G>A	0.4897	p.G16G	C	T	Exon4+2	SNV
32696	Non-PD	0	66	male	Gastric gancer	BRCA1	c.3448C>T	0.4834	p.P1150S	G	A	Exon10-649	SNV
32696	Non-PD	0	66	male	Gastric gancer	PIK3CA	c.1636C>A	0.0023	p.Q546K	C	A	Exon10-29	SNV
32696	Non-PD	0	66	male	Gastric gancer	FAT1	c.11818A>G	0.5300	p.T3940A	T	C	Exon22+178	SNV
32696	Non-PD	0	66	male	Gastric gancer	FAT1	c.7804G>A	0.5138	p.E2602K	C	T	Exon10-1075	SNV
32696	Non-PD	0	66	male	Gastric gancer	GLI3	c.2844G>A	0.4976	p.M948I	C	T	Exon15+413	SNV
32696	Non-PD	0	66	male	Gastric gancer	ZNF703	c.723G>T	0.0038	p.E241D	G	T	Exon2+480	SNV
32696	Non-PD	0	66	male	Gastric gancer	ARAF	c.1734G>C	0.9985	p.E578D	G	C	Exon16+48	SNV
32696	Non-PD	0	66	male	Gastric gancer	SPEN	c.2417_2418del	0.0236	p.R806Tfs*14	GA	-	Exon11+567	SNV
32696	Non-PD	0	66	male	Gastric gancer	SPEN	c.6164del	0.0220	p.P2055Lfs*9	C	-	Exon11-3863	SNV
32696	Non-PD	0	66	male	Gastric gancer	CBL	c.1380_1382del	0.0621	p.D460del	ATG	-	Exon9-51	SNV
32696	Non-PD	0	66	male	Gastric gancer	CHEK1	c.676dup	0.0562	p.T226Nfs*19	-	A	Exon7-43	SNV
32696	Non-PD	0	66	male	Gastric gancer	HNF1A	c.872dup	0.0638	p.G292Rfs*25	-	C	Exon4-84	SNV
32696	Non-PD	0	66	male	Gastric gancer	CREBBP	c.6743_6745del	0.0300	p.Q2248del	GCT	-	Exon31+1571	SNV
32696	Non-PD	0	66	male	Gastric gancer	NOTCH3	c.33_35del	0.0218	p.R13del	CGG	-	Exon1-84	SNV
32696	Non-PD	0	66	male	Gastric gancer	RAD50	c.2165del	0.0577	p.K722Rfs*14	A	-	Exon13-43	SNV
32696	Non-PD	0	66	male	Gastric gancer	FGFR1	c.396_398del	0.0435	p.D133del	TCA	-	Exon4+38	SNV
32696	Non-PD	0	66	male	Gastric gancer	TSC1	c.3127_3129del	0.0375	p.S1043del	GCT	-	Exon23+152	SNV
32667	Non-PD	0	66	male	Gastric gancer	LRP1B	c.1096G>T	0.0459	p.D366Y	C	A	Exon8+83	SNV
32667	Non-PD	0	66	male	Gastric gancer	FAT1	c.11818A>G	0.5673	p.T3940A	T	C	Exon22+178	SNV
32667	Non-PD	0	66	male	Gastric gancer	FAT1	c.7804G>A	0.5438	p.E2602K	C	T	Exon10-1075	SNV
32667	Non-PD	0	66	male	Gastric gancer	FAT1	c.4960C>T	0.4338	p.R1654C	G	A	Exon10+150	SNV
32667	Non-PD	0	66	male	Gastric gancer	RUNX1T1	c.1267G>T	0.0032	p.A423S	C	A	Exon10+30	SNV
32667	Non-PD	0	66	male	Gastric gancer	MAP3K1	c.2845_2847del	0.6029	p.T949del	CAA	-	Exon14+453	SNV
32667	Non-PD	0	66	male	Gastric gancer	CRKL		19.0000	gain				CNV
43300	Non-PD	1	32	female	Intestinal cancer	ACVR2A	c.1310del	0.0460	p.K437Rfs*5	A	-	Exon11-38	SNV
43300	Non-PD	1	32	female	Intestinal cancer	APC	c.3436C>T	0.0195	p.R1146C	C	T	Exon16+1478	SNV
43300	Non-PD	1	32	female	Intestinal cancer	ARID1A	c.4555del	0.0172	p.Q1519Rfs*8	C	-	Exon18-439	SNV
43300	Non-PD	1	32	female	Intestinal cancer	BRCA2	c.5351del	0.0182	p.N1784Tfs*7	A	-	Exon11-1491	SNV
43300	Non-PD	1	32	female	Intestinal cancer	CTNNB1	c.134C>T	0.0288	p.S45F	C	T	Exon3-108	SNV
43300	Non-PD	1	32	female	Intestinal cancer	EGFR	c.1736G>A	0.0148	p.C579Y	G	A	Exon15+14	SNV
43300	Non-PD	1	32	female	Intestinal cancer	EMSY	c.1655del	0.0214	p.G552Afs*3	G	-	Exon11-30	SNV
43300	Non-PD	1	32	female	Intestinal cancer	ESR1	c.433G>A	0.4876	p.G145S	G	A	Exon3-20	SNV
43300	Non-PD	1	32	female	Intestinal cancer	FAT1	c.4089dup	0.0210	p.T1364Yfs*8	-	A	Exon6-94	SNV
43300	Non-PD	1	32	female	Intestinal cancer	FLT4	c.1296del	0.0073	p.S433Afs*60	G	-	Exon10+38	SNV
43300	Non-PD	1	32	female	Intestinal cancer	IRS2	c.3139G>C	0.0121	p.A1047P	C	G	Exon1-874	SNV
43300	Non-PD	1	32	female	Intestinal cancer	KIT	c.2087A>G	0.0101	p.D696G	A	G	Exon14-55	SNV
43300	Non-PD	1	32	female	Intestinal cancer	KRAS	c.35G>A	0.0205	p.G12D	C	T	Exon2+46	SNV
43300	Non-PD	1	32	female	Intestinal cancer	MAP3K1	c.2845_2847del	0.5917	p.T949del	CAA	-	Exon14+474	SNV
43300	Non-PD	1	32	female	Intestinal cancer	MCL1	c.679G>C	0.0184	p.A227P	C	G	Exon1-10	SNV
43300	Non-PD	1	32	female	Intestinal cancer	MLH1	c.1252_1253del	0.4408	p.D418Yfs*3	AG	-	Exon12-158	SNV
43300	Non-PD	1	32	female	Intestinal cancer	NOTCH1	c.3835C>T	0.0122	p.R1279C	G	A	Exon23-67	SNV
43300	Non-PD	1	32	female	Intestinal cancer	NOTCH3	c.2843G>A	0.0114	p.C948Y	C	T	Exon18+51	SNV
43300	Non-PD	1	32	female	Intestinal cancer	PALB2	c.1222T>C	0.0045	p.Y408H	A	G	Exon4-463	SNV
43300	Non-PD	1	32	female	Intestinal cancer	RAD50	c.2165del	0.0512	p.K722Rfs*14	A	-	Exon13-43	SNV
43300	Non-PD	1	32	female	Intestinal cancer	RB1	c.25del	0.0245	p.T9Rfs*56	A	-	Exon1-113	SNV
43300	Non-PD	1	32	female	Intestinal cancer	RB1	c.1336T>C	0.0129	p.Y446H	T	C	Exon14+4	SNV
43300	Non-PD	1	32	female	Intestinal cancer	STK11	c.26T>C	0.0248	p.L9P	T	C	Exon1-265	SNV
43300	Non-PD	1	32	female	Intestinal cancer	TCF7L2	c.1384_1385del	0.0147	p.K462Vfs*8	AA	-	Exon14+10	SNV
43300	Non-PD	1	32	female	Intestinal cancer	TGFBR2	c.382_383del	0.0298	p.K128Afs*3	AA	-	Exon3-72	SNV
43300	Non-PD	1	32	female	Intestinal cancer	TSC1	c.556G>A	0.0098	p.A186T	C	T	Exon7+48	SNV
43300	Non-PD	1	32	female	Intestinal cancer	ZNF703	c.1565del	0.0235	p.P522Rfs*21	C	-	Exon2+1322	SNV
32684	Non-HPD PD	0	46	male	Gastric gancer	FGFR2	c.917T>C	0.0109	p.L306P	A	G	Exon7-23	SNV
32684	Non-HPD PD	0	46	male	Gastric gancer	ATM	c.3182T>G	0.0048	p.L1061R	T	G	Exon22+29	SNV
32684	Non-HPD PD	0	46	male	Gastric gancer	ATM	c.5121A>C	0.0141	p.E1707D	A	C	Exon34-57	SNV
32684	Non-HPD PD	0	46	male	Gastric gancer	KMT2A	c.6878A>G	0.0051	p.Q2293R	A	G	Exon27+373	SNV
32684	Non-HPD PD	0	46	male	Gastric gancer	KMT2A	c.6895T>G	0.0056	p.L2299V	T	G	Exon27+390	SNV
32684	Non-HPD PD	0	46	male	Gastric gancer	KMT2A	c.9224A>C	0.0048	p.K3075T	A	C	Exon27-1531	SNV
32684	Non-HPD PD	0	46	male	Gastric gancer	KRAS	c.183A>C	0.0259	p.Q61H	T	G	Exon3+72	SNV
32684	Non-HPD PD	0	46	male	Gastric gancer	KRAS	c.176C>A	0.3817	p.A59E	G	T	Exon3+65	SNV
32684	Non-HPD PD	0	46	male	Gastric gancer	ARID2	c.2653A>G	0.0062	p.S885G	A	G	Exon15+741	SNV
32684	Non-HPD PD	0	46	male	Gastric gancer	BRCA2	c.2702T>C	0.0043	p.L901P	T	C	Exon11+793	SNV
32684	Non-HPD PD	0	46	male	Gastric gancer	IRS2	c.3026A>G	0.0214	p.E1009G	T	C	Exon1-987	SNV
32684	Non-HPD PD	0	46	male	Gastric gancer	IRS2	c.275T>C	0.0091	p.V92A	A	G	Exon1+789	SNV
32684	Non-HPD PD	0	46	male	Gastric gancer	MAP2K1	c.170A>C	0.0195	p.K57T	A	C	Exon2+90	SNV
32684	Non-HPD PD	0	46	male	Gastric gancer	NF1	c.4036T>G	0.0035	p.F1346V	T	G	Exon30+62	SNV
32684	Non-HPD PD	0	46	male	Gastric gancer	CDK12	c.247T>G	0.0111	p.F83V	T	G	Exon1-800	SNV
32684	Non-HPD PD	0	46	male	Gastric gancer	MYCN	c.1325T>G	0.0144	p.L442R	T	G	Exon3+535	SNV
32684	Non-HPD PD	0	46	male	Gastric gancer	ALK	c.1678T>A	0.0042	p.L560M	A	T	Exon9+31	SNV
32684	Non-HPD PD	0	46	male	Gastric gancer	MSH2	c.2079T>G	0.0193	p.C693W	T	G	Exon13+74	SNV
32684	Non-HPD PD	0	46	male	Gastric gancer	LRP1B	c.2056C>T	0.0106	p.R686W	G	A	Exon13+86	SNV
32684	Non-HPD PD	0	46	male	Gastric gancer	GNAS	c.648A>C	0.0032	p.K216N	A	C	Exon8-12	SNV
32684	Non-HPD PD	0	46	male	Gastric gancer	CTNNB1	c.98C>T	0.1794	p.S33F	C	T	Exon3+85	SNV
32684	Non-HPD PD	0	46	male	Gastric gancer	CTNNB1	c.100G>A	0.0275	p.G34R	G	A	Exon3+87	SNV
32684	Non-HPD PD	0	46	male	Gastric gancer	CTNNB1	c.110C>T	0.0076	p.S37F	C	T	Exon3+97	SNV
32684	Non-HPD PD	0	46	male	Gastric gancer	SLIT2	c.3227A>C	0.0042	p.D1076A	A	C	Exon31+45	SNV
32684	Non-HPD PD	0	46	male	Gastric gancer	FAT1	c.2464T>G	0.0139	p.F822V	A	C	Exon2-802	SNV
32684	Non-HPD PD	0	46	male	Gastric gancer	FAT1	c.1147A>G	0.5076	p.N383D	T	C	Exon2+1165	SNV
32684	Non-HPD PD	0	46	male	Gastric gancer	APC	c.4210T>G	0.0030	p.S1404A	T	G	Exon16+2252	SNV
32684	Non-HPD PD	0	46	male	Gastric gancer	APC	c.7571A>C	0.0032	p.K2524T	A	C	Exon16-3075	SNV
32684	Non-HPD PD	0	46	male	Gastric gancer	ESR1	c.1111A>C	0.0105	p.T371P	A	C	Exon7+15	SNV
32684	Non-HPD PD	0	46	male	Gastric gancer	NRG1	c.1135A>G	0.0057	p.S379G	A	G	Exon11+83	SNV
32684	Non-HPD PD	0	46	male	Gastric gancer	FAM135B	c.1825A>C	0.4955	p.K609Q	T	G	Exon13+567	SNV
32684	Non-HPD PD	0	46	male	Gastric gancer	FAM135B	c.1679A>C	0.0046	p.N560T	T	G	Exon13+421	SNV
32684	Non-HPD PD	0	46	male	Gastric gancer	CD274	c.494T>G	0.0152	p.V165G	T	G	Exon4+100	SNV
32684	Non-HPD PD	0	46	male	Gastric gancer	NTRK2	c.1469A>C	0.0039	p.D490A	A	C	Exon16+25	SNV
32684	Non-HPD PD	0	46	male	Gastric gancer	PTCH1	c.902A>C	0.0077	p.D301A	T	G	Exon6-44	SNV
32684	Non-HPD PD	0	46	male	Gastric gancer	AR	c.2024T>G	0.0451	p.L675R	T	G	Exon4+139	SNV
32684	Non-HPD PD	0	46	male	Gastric gancer	LRP1B	c.11511_11517delinsAAAAAA	0.0030	p.M3837Ifs*23	GTTTTTC	TTTTTT	Exon75-14	SNV
32684	Non-HPD PD	0	46	male	Gastric gancer	PIK3R1	c.1708_1709del	0.2384	p.L570Yfs*31	CT	-	Exon13-37	SNV
32684	Non-HPD PD	0	46	male	Gastric gancer	EGFR		7.0000	gain				CNV
32684	Non-HPD PD	0	46	male	Gastric gancer	GNA11		0.0000		del	1	4-4	fusion
43297	Non-PD	1	66	female	Intestinal cancer	ACVR2A	c.1310del	0.0589	p.K437Rfs*5	A	-	Exon11-38	SNV
43297	Non-PD	1	66	female	Intestinal cancer	APC	c.1459G>T	0.0250	p.G487W	G	T	Exon12+51	SNV
43297	Non-PD	1	66	female	Intestinal cancer	ARID2	c.3842G>T	0.4732	p.G1281V	G	T	Exon15-932	SNV
43297	Non-PD	1	66	female	Intestinal cancer	ATM	c.9131dup	0.0101	p.N3044Kfs*19	-	A	Exon63+144	SNV
43297	Non-PD	1	66	female	Intestinal cancer	ATR	c.5440del	0.0223	p.R1814Efs*10	T	-	Exon32+60	SNV
43297	Non-PD	1	66	female	Intestinal cancer	BRAF	c.1799T>A	0.0377	p.V600E	A	T	Exon15+58	SNV
43297	Non-PD	1	66	female	Intestinal cancer	BRIP1	c.2950G>A	0.0219	p.V984M	C	T	Exon20+45	SNV
43297	Non-PD	1	66	female	Intestinal cancer	EPHB1	c.2172G>A	0.0234	p.M724I	G	A	Exon12+42	SNV
43297	Non-PD	1	66	female	Intestinal cancer	FAT1	c.11843A>C	0.4977	p.N3948T	T	G	Exon22+203	SNV
43297	Non-PD	1	66	female	Intestinal cancer	FAT1	c.11998G>A	0.4792	p.E4000K	C	T	Exon22-106	SNV
43297	Non-PD	1	66	female	Intestinal cancer	FLT4	c.3115G>A	0.0052	p.A1039T	C	T	Exon23+19	SNV
43297	Non-PD	1	66	female	Intestinal cancer	GATA3	c.1324G>A	0.0053	p.A442T	G	A	Exon6+274	SNV
43297	Non-PD	1	66	female	Intestinal cancer	KMT2A	c.2318dup	0.0172	p.S774Vfs*12	-	C	Exon3-839	SNV
43297	Non-PD	1	66	female	Intestinal cancer	MAP3K1	c.2845_2847del	0.5888	p.T949del	CAA	-	Exon14+474	SNV
43297	Non-PD	1	66	female	Intestinal cancer	NOTCH2	c.6766C>T	0.0295	p.R2256C	G	A	Exon34+739	SNV
43297	Non-PD	1	66	female	Intestinal cancer	NOTCH3	c.6102dup	0.0251	p.G2035Rfs*60	-	G	Exon33+190	SNV
43297	Non-PD	1	66	female	Intestinal cancer	NOTCH3	c.4951G>A	0.0220	p.A1651T	C	T	Exon27+60	SNV
43297	Non-PD	1	66	female	Intestinal cancer	PIK3CA	c.1258T>C	0.0326	p.C420R	T	C	Exon8+7	SNV
43297	Non-PD	1	66	female	Intestinal cancer	PREX2	c.2810A>G	0.0310	p.N937S	A	G	Exon24+95	SNV
43297	Non-PD	1	66	female	Intestinal cancer	PTCH1	c.2287del	0.0295	p.V763Sfs*9	C	-	Exon15+37	SNV
43297	Non-PD	1	66	female	Intestinal cancer	PTCH1	c.4067C>T	0.0214	p.A1356V	G	A	Exon23+263	SNV
43297	Non-PD	1	66	female	Intestinal cancer	PTEN	c.1023del	0.0263	p.F341Lfs*3	T	-	Exon8-4	SNV
43297	Non-PD	1	66	female	Intestinal cancer	RAD50	c.2165del	0.0633	p.K722Rfs*14	A	-	Exon13-43	SNV
43297	Non-PD	1	66	female	Intestinal cancer	RNF43	c.1436_1437del	0.0394	p.V479Gfs*25	CA	-	Exon9+484	SNV
43297	Non-PD	1	66	female	Intestinal cancer	SPEN	c.9730A>G	0.0245	p.T3244A	A	G	Exon11-297	SNV
43297	Non-PD	1	66	female	Intestinal cancer	SPEN	c.2305C>T	0.0237	p.L769F	C	T	Exon11+455	SNV
43297	Non-PD	1	66	female	Intestinal cancer	TP53	c.1118del	0.0206	p.K373Rfs*49	T	-	Exon11+18	SNV
43297	Non-PD	1	66	female	Intestinal cancer	TP53	c.455del	0.0204	p.P152Rfs*18	G	-	Exon5+80	SNV
43297	Non-PD	1	66	female	Intestinal cancer	ZNF703	c.649_651del	0.0224	p.S217del	TCG	-	Exon2+406	SNV
43311	HPD	0	61	male	Gastric gancer	AR	c.2738A>G	0.0255	p.K913R	A	G	Exon8+131	SNV
43311	HPD	0	61	male	Gastric gancer	ERBB2	c.949del	0.0101	p.L317Cfs*6	C	-	Exon8+48	SNV
43311	HPD	0	61	male	Gastric gancer	NRG1	c.1166T>G	0.0443	p.L389R	T	G	Exon11-94	SNV
43311	HPD	0	61	male	Gastric gancer	NTRK3	c.1027C>T	0.5166	p.R343W	G	A	Exon10+120	SNV
43311	HPD	0	61	male	Gastric gancer	SMARCA2	c.677_678insACA	0.0158	p.Q238dup	-	CAA	Exon4-116	SNV
43311	HPD	0	61	male	Gastric gancer	SMARCA2	c.699_707del	0.0467	p.Q236_Q238del	CAGCAGCAG	-	Exon4-89	SNV
43311	HPD	0	61	male	Gastric gancer	SPTA1	c.6189A>C	0.0153	p.E2063D	T	G	Exon44+69	SNV
43311	HPD	0	61	male	Gastric gancer	TP53	c.404G>T	0.0287	p.C135F	C	A	Exon5+29	SNV
43311	HPD	0	61	male	Gastric gancer	CCNE1		20.0000	gain				CNV
27346	Non-PD	0	49	male	Gastric gancer	NOTCH2	c.57C>G	0.4480	p.C19W	G	C	Exon1-17	SNV
27346	Non-PD	0	49	male	Gastric gancer	EMSY	c.2931G>T	0.0090	p.K977N	G	T	Exon19+222	SNV
27346	Non-PD	0	49	male	Gastric gancer	TSC2	c.4469A>G	0.5065	p.E1490G	A	G	Exon34-25	SNV
27346	Non-PD	0	49	male	Gastric gancer	RNF43	c.2207A>T	0.0077	p.E736V	T	A	Exon9-102	SNV
27346	Non-PD	0	49	male	Gastric gancer	SPEN	c.2417_2418del	0.0325	p.R806Tfs*14	GA	-	Exon11+567	SNV
27346	Non-PD	0	49	male	Gastric gancer	MCL1	c.513_515del	0.0388	p.E171del	TCC	-	Exon1-174	SNV
27346	Non-PD	0	49	male	Gastric gancer	HNF1A	c.872dup	0.1197	p.G292Rfs*25	-	C	Exon4-84	SNV
27346	Non-PD	0	49	male	Gastric gancer	CREBBP	c.6743_6745del	0.0494	p.Q2248del	GCT	-	Exon31+1571	SNV
27346	Non-PD	0	49	male	Gastric gancer	CREBBP	c.6606_6608del	0.0296	p.Q2216del	TGC	-	Exon31+1434	SNV
27346	Non-PD	0	49	male	Gastric gancer	CREBBP	c.5910_5912del	0.0618	p.Q1970del	TGC	-	Exon31+738	SNV
27346	Non-PD	0	49	male	Gastric gancer	CDK12	c.56del	0.0109	p.G19Efs*38	G	-	Exon1+617	SNV
27346	Non-PD	0	49	male	Gastric gancer	RAD50	c.2165del	0.1043	p.K722Rfs*14	A	-	Exon13-43	SNV
27346	Non-PD	0	49	male	Gastric gancer	MYC	c.154_156del	0.0534	p.Q52del	CAG	-	Exon2+124	SNV
32686	Non-PD	1	75	male	Gastric gancer	ARID1A	c.6858A>C	0.0663	p.*2286Cext*18	A	C	Exon20-1355	SNV
32686	Non-PD	1	75	male	Gastric gancer	NOTCH2	c.57C>G	0.4540	p.C19W	G	C	Exon1-17	SNV
32686	Non-PD	1	75	male	Gastric gancer	CDH1	c.1901C>T	0.0679	p.A634V	C	T	Exon12-36	SNV
32686	Non-PD	1	75	male	Gastric gancer	CDK12	c.514A>G	0.0775	p.K172E	A	G	Exon1-533	SNV
32686	Non-PD	1	75	male	Gastric gancer	ERBB2	c.2033G>A	0.0764	p.R678Q	G	A	Exon17-53	SNV
32686	Non-PD	1	75	male	Gastric gancer	LRP1B	c.8694C>A	0.0143	p.C2898*	G	T	Exon55+32	SNV
32686	Non-PD	1	75	male	Gastric gancer	CTNNB1	c.98C>A	0.0545	p.S33Y	C	A	Exon3+85	SNV
32686	Non-PD	1	75	male	Gastric gancer	APC	c.1153G>A	0.0778	p.A385T	G	A	Exon10-160	SNV
32686	Non-PD	1	75	male	Gastric gancer	VEGFA	c.1039G>A	0.4572	p.V347I	G	A	Exon6-47	SNV
32686	Non-PD	1	75	male	Gastric gancer	AR	c.1743G>T	0.1134	p.K581N	G	T	Exon2-26	SNV
32686	Non-PD	1	75	male	Gastric gancer	ERRFI1	c.557_558del	0.0405	p.S186Yfs*4	AG	-	Exon4+355	SNV
32686	Non-PD	1	75	male	Gastric gancer	SPEN	c.8516del	0.0154	p.P2839Rfs*50	C	-	Exon11-1511	SNV
32686	Non-PD	1	75	male	Gastric gancer	SPEN	c.8819del	0.0200	p.P2940Lfs*82	C	-	Exon11-1208	SNV
32686	Non-PD	1	75	male	Gastric gancer	HNF1A	c.872del	0.0884	p.P291Qfs*51	C	-	Exon4-84	SNV
32686	Non-PD	1	75	male	Gastric gancer	CDH1	c.377dup	0.0570	p.P127Afs*41	-	C	Exon3-11	SNV
32686	Non-PD	1	75	male	Gastric gancer	MSH6	c.800del	0.0039	p.P267Qfs*12	C	-	Exon4+173	SNV
32686	Non-PD	1	75	male	Gastric gancer	ACVR2A	c.1310del	0.1312	p.K437Rfs*5	A	-	Exon11-38	SNV
32686	Non-PD	1	75	male	Gastric gancer	TGFBR2	c.382_383del	0.1575	p.K128Afs*3	AA	-	Exon3-72	SNV
32686	Non-PD	1	75	male	Gastric gancer	FAT1	c.4089dup	0.0661	p.T1364Yfs*8	-	A	Exon6-94	SNV
32686	Non-PD	1	75	male	Gastric gancer	MAP3K1	c.2845_2847del	0.3072	p.T949del	CAA	-	Exon14+453	SNV
32686	Non-PD	1	75	male	Gastric gancer	GLI3	c.4581_4583del	0.0533	p.I1528del	ATG	-	Exon15+2150	SNV
29391	Non-HPD PD	0	71	male	Gastric gancer	SPEN	c.5899G>A	0.0144	p.E1967K	G	A	Exon11+4049	SNV
29391	Non-HPD PD	0	71	male	Gastric gancer	NOTCH2	c.6091G>A	0.0386	p.D2031N	C	T	Exon34+64	SNV
29391	Non-HPD PD	0	71	male	Gastric gancer	TP53	c.586C>T	0.0784	p.R196*	G	A	Exon6+27	SNV
29391	Non-HPD PD	0	71	male	Gastric gancer	MSH6	c.3762A>T	0.4868	p.E1254D	A	T	Exon8-40	SNV
29391	Non-HPD PD	0	71	male	Gastric gancer	APC	c.7766A>C	0.0373	p.E2589A	A	C	Exon16-2880	SNV
29391	Non-HPD PD	0	71	male	Gastric gancer	PTCH1	c.4337C>T	0.5381	p.S1446F	G	A	Exon23-9	SNV
29391	Non-HPD PD	0	71	male	Gastric gancer	MAP3K1	c.2845_2847del	0.5768	p.T949del	CAA	-	Exon14+453	SNV
29391	Non-HPD PD	0	71	male	Gastric gancer	CCNE1		20.0000	gain				CNV
29391	Non-HPD PD	0	71	male	Gastric gancer	MYC		20.0000	gain				CNV
29391	Non-HPD PD	0	71	male	Gastric gancer	NTRK1-PMF1		0.0000		5-3 re	0	1-7	fusion
29053	Non-HPD PD	1	26	male	Intestinal cancer	ERRFI1	c.976T>C	0.0167	p.S326P	A	G	Exon4+774	SNV
29053	Non-HPD PD	1	26	male	Intestinal cancer	PTEN	c.540C>A	0.0113	p.Y180*	C	A	Exon6+48	SNV
29053	Non-HPD PD	1	26	male	Intestinal cancer	ATM	c.6007-2A>G	0.0170	N/A	A	G	IVS40-2	SNV
29053	Non-HPD PD	1	26	male	Intestinal cancer	KRAS	c.38G>A	0.0122	p.G13D	C	T	Exon2+49	SNV
29053	Non-HPD PD	1	26	male	Intestinal cancer	RB1	c.898A>G	0.0072	p.M300V	A	G	Exon9+37	SNV
29053	Non-HPD PD	1	26	male	Intestinal cancer	NKX2-1	c.617A>G	0.0056	p.K206R	T	C	Exon2+244	SNV
29053	Non-HPD PD	1	26	male	Intestinal cancer	TP53	c.817C>T	0.0158	p.R273C	G	A	Exon8+35	SNV
29053	Non-HPD PD	1	26	male	Intestinal cancer	TP53	c.473G>A	0.0145	p.R158H	C	T	Exon5-87	SNV
29053	Non-HPD PD	1	26	male	Intestinal cancer	SMAD2	c.1280G>A	0.0058	p.R427Q	C	T	Exon10-1	SNV
29053	Non-HPD PD	1	26	male	Intestinal cancer	NOTCH3	c.6103G>T	0.5010	p.G2035C	C	A	Exon33+190	SNV
29053	Non-HPD PD	1	26	male	Intestinal cancer	TGFBR2	c.1157T>C	0.0120	p.L386P	T	C	Exon4-98	SNV
29053	Non-HPD PD	1	26	male	Intestinal cancer	TGFBR2	c.1168G>A	0.0144	p.D390N	G	A	Exon4-87	SNV
29053	Non-HPD PD	1	26	male	Intestinal cancer	MLH1	c.2114C>A	0.0090	p.P705H	C	A	Exon19+11	SNV
29053	Non-HPD PD	1	26	male	Intestinal cancer	ATR	c.7630C>T	0.0163	p.R2544C	G	A	Exon45-26	SNV
29053	Non-HPD PD	1	26	male	Intestinal cancer	PIK3CA	c.2886A>G	0.0043	p.I962M	A	G	Exon20-51	SNV
29053	Non-HPD PD	1	26	male	Intestinal cancer	FBXW7	c.1636T>C	0.0052	p.S546P	A	G	Exon10-9	SNV
29053	Non-HPD PD	1	26	male	Intestinal cancer	FAT1	c.557A>G	0.0184	p.Y186C	T	C	Exon2+575	SNV
29053	Non-HPD PD	1	26	male	Intestinal cancer	MAP3K1	c.3420G>T	0.4705	p.M1140I	G	T	Exon14-247	SNV
29053	Non-HPD PD	1	26	male	Intestinal cancer	APC	c.2413C>T	0.0077	p.R805*	C	T	Exon16+455	SNV
29053	Non-HPD PD	1	26	male	Intestinal cancer	FLT4	c.1472C>T	0.0161	p.A491V	G	A	Exon11+51	SNV
29053	Non-HPD PD	1	26	male	Intestinal cancer	EGFR	c.780C>A	0.0102	p.C260*	C	A	Exon7+33	SNV
29053	Non-HPD PD	1	26	male	Intestinal cancer	PREX2	c.1027G>A	0.0105	p.A343T	G	A	Exon9-67	SNV
29053	Non-HPD PD	1	26	male	Intestinal cancer	RBM10	c.686G>A	0.0190	p.R229H	G	A	Exon8+23	SNV
29053	Non-HPD PD	1	26	male	Intestinal cancer	KMT2A	c.2318del	0.0244	p.P773Rfs*8	C	-	Exon3-839	SNV
29053	Non-HPD PD	1	26	male	Intestinal cancer	CBL	c.1380_1382del	0.0723	p.D460del	ATG	-	Exon9-51	SNV
29053	Non-HPD PD	1	26	male	Intestinal cancer	HNF1A	c.872dup	0.0662	p.G292Rfs*25	-	C	Exon4-84	SNV
29053	Non-HPD PD	1	26	male	Intestinal cancer	NKX2-1	c.708_710del	0.0337	p.G241del	CCG	-	Exon2+335	SNV
29053	Non-HPD PD	1	26	male	Intestinal cancer	CREBBP	c.6743_6745del	0.0315	p.Q2248del	GCT	-	Exon31+1571	SNV
29053	Non-HPD PD	1	26	male	Intestinal cancer	NOTCH3	c.6102_6103delinsT	0.0070	p.G2035Vfs*50	CG	A	Exon33+189	SNV
29053	Non-HPD PD	1	26	male	Intestinal cancer	NOTCH3	c.33_35del	0.0234	p.R13del	CGG	-	Exon1-84	SNV
29053	Non-HPD PD	1	26	male	Intestinal cancer	MAP3K1	c.2845_2847del	0.3162	p.T949del	CAA	-	Exon14+453	SNV
29053	Non-HPD PD	1	26	male	Intestinal cancer	RAD50	c.2165del	0.0651	p.K722Rfs*14	A	-	Exon13-43	SNV
32674	Non-HPD PD	0	64	female	Gastric gancer	IRS2	c.1607G>C	0.0047	p.G536A	C	G	Exon1+2121	SNV
32674	Non-HPD PD	0	64	female	Gastric gancer	IRS2	c.1598G>C	0.0042	p.G533A	C	G	Exon1+2112	SNV
32674	Non-HPD PD	0	64	female	Gastric gancer	PALB2	c.1511T>G	0.0075	p.V504G	A	C	Exon4-174	SNV
32674	Non-HPD PD	0	64	female	Gastric gancer	CDK12	c.1708C>T	0.0334	p.Q570*	C	T	Exon2-224	SNV
32674	Non-HPD PD	0	64	female	Gastric gancer	LRP1B	c.6145T>G	0.5017	p.Y2049D	A	C	Exon38-6	SNV
32674	Non-HPD PD	0	64	female	Gastric gancer	LRP1B	c.4850A>C	0.0192	p.E1617A	T	G	Exon29-90	SNV
32674	Non-HPD PD	0	64	female	Gastric gancer	PDGFRA	c.1838A>G	0.4748	p.Y613C	A	G	Exon13+52	SNV
32674	Non-HPD PD	0	64	female	Gastric gancer	RICTOR	c.1508C>T	0.5022	p.A503V	G	A	Exon17-59	SNV
32674	Non-HPD PD	0	64	female	Gastric gancer	ROS1	c.4686G>C	0.4632	p.Q1562H	C	G	Exon29+17	SNV
32674	Non-HPD PD	0	64	female	Gastric gancer	PTEN	c.409_411del	0.2254	p.A137del	GCA	-	Exon5-82	SNV
32674	Non-HPD PD	0	64	female	Gastric gancer	MAP3K1	c.2845_2847del	0.3033	p.T949del	CAA	-	Exon14+453	SNV
24453	Non-PD	1	37	male	Intestinal cancer	FGFR2	c.892G>A	0.0213	p.G298S	C	T	Exon7-48	SNV
24453	Non-PD	1	37	male	Intestinal cancer	EMSY	c.3331C>T	0.0137	p.R1111C	C	T	Exon20+58	SNV
24453	Non-PD	1	37	male	Intestinal cancer	ATM	c.4034T>C	0.0382	p.V1345A	T	C	Exon27+41	SNV
24453	Non-PD	1	37	male	Intestinal cancer	ATM	c.8494C>T	0.0349	p.R2832C	C	T	Exon58+76	SNV
24453	Non-PD	1	37	male	Intestinal cancer	KRAS	c.35G>A	0.0325	p.G12D	C	T	Exon2+46	SNV
24453	Non-PD	1	37	male	Intestinal cancer	BRCA2	c.6983A>C	0.4863	p.E2328A	A	C	Exon13-25	SNV
24453	Non-PD	1	37	male	Intestinal cancer	CDK12	c.103C>A	0.0203	p.R35S	C	A	Exon1+664	SNV
24453	Non-PD	1	37	male	Intestinal cancer	SMARCA4	c.2729C>T	0.0378	p.T910M	C	T	Exon20+113	SNV
24453	Non-PD	1	37	male	Intestinal cancer	CCNE1	c.967G>A	0.0218	p.D323N	G	A	Exon11+15	SNV
24453	Non-PD	1	37	male	Intestinal cancer	LRP1B	c.9569G>T	0.0410	p.W3190L	C	A	Exon60-57	SNV
24453	Non-PD	1	37	male	Intestinal cancer	ZNF217	c.2011G>A	0.0354	p.A671T	C	T	Exon3+528	SNV
24453	Non-PD	1	37	male	Intestinal cancer	EP300	c.604C>T	0.0192	p.R202*	C	T	Exon2-126	SNV
24453	Non-PD	1	37	male	Intestinal cancer	ATR	c.7220G>A	0.0288	p.R2407H	C	T	Exon43+28	SNV
24453	Non-PD	1	37	male	Intestinal cancer	PIK3CA	c.1633G>A	0.0334	p.E545K	G	A	Exon10-32	SNV
24453	Non-PD	1	37	male	Intestinal cancer	SLIT2	c.1531C>T	0.0246	p.R511C	C	T	Exon16+69	SNV
24453	Non-PD	1	37	male	Intestinal cancer	PDGFRA	c.197G>A	0.0137	p.S66N	G	A	Exon3+148	SNV
24453	Non-PD	1	37	male	Intestinal cancer	FAT1	c.367C>T	0.4514	p.L123F	G	A	Exon2+385	SNV
24453	Non-PD	1	37	male	Intestinal cancer	APC	c.5264C>T	0.0333	p.A1755V	C	T	Exon16+3306	SNV
24453	Non-PD	1	37	male	Intestinal cancer	RAD50	c.3592C>T	0.0160	p.R1198*	C	T	Exon23-27	SNV
24453	Non-PD	1	37	male	Intestinal cancer	MET	c.632T>G	0.4304	p.L211W	T	G	Exon2-569	SNV
24453	Non-PD	1	37	male	Intestinal cancer	PREX2	c.2396C>T	0.0160	p.A799V	C	T	Exon22+28	SNV
24453	Non-PD	1	37	male	Intestinal cancer	NOTCH1	c.6094C>A	0.0324	p.L2032M	G	T	Exon33+12	SNV
24453	Non-PD	1	37	male	Intestinal cancer	SPEN	c.6164del	0.0201	p.P2055Lfs*9	C	-	Exon11-3863	SNV
24453	Non-PD	1	37	male	Intestinal cancer	EMSY	c.3223del	0.0173	p.Q1075Rfs*23	C	-	Exon19-51	SNV
24453	Non-PD	1	37	male	Intestinal cancer	KMT2A	c.1142del	0.0120	p.K381Rfs*19	A	-	Exon3+640	SNV
24453	Non-PD	1	37	male	Intestinal cancer	KMT2A	c.2318del	0.0195	p.P773Rfs*8	C	-	Exon3-839	SNV
24453	Non-PD	1	37	male	Intestinal cancer	KMT2A	c.2684del	0.0083	p.K895Rfs*54	A	-	Exon3-477	SNV
24453	Non-PD	1	37	male	Intestinal cancer	CBL	c.1380_1382del	0.0741	p.D460del	ATG	-	Exon9-51	SNV
24453	Non-PD	1	37	male	Intestinal cancer	TBX3	c.1267del	0.0069	p.R423Gfs*209	G	-	Exon7+168	SNV
24453	Non-PD	1	37	male	Intestinal cancer	HNF1A	c.872dup	0.0710	p.G292Rfs*25	-	C	Exon4-84	SNV
24453	Non-PD	1	37	male	Intestinal cancer	RB1	c.2051del	0.0074	p.F684Sfs*12	T	-	Exon20-56	SNV
24453	Non-PD	1	37	male	Intestinal cancer	NKX2-1	c.708_710del	0.0319	p.G241del	CCG	-	Exon2+335	SNV
24453	Non-PD	1	37	male	Intestinal cancer	CREBBP	c.6743_6745del	0.0431	p.Q2248del	GCT	-	Exon31+1571	SNV
24453	Non-PD	1	37	male	Intestinal cancer	CREBBP	c.5910_5912del	0.0588	p.Q1970del	TGC	-	Exon31+738	SNV
24453	Non-PD	1	37	male	Intestinal cancer	RNF43	c.1976del	0.0241	p.G659Vfs*41	C	-	Exon9-333	SNV
24453	Non-PD	1	37	male	Intestinal cancer	NOTCH3	c.6274del	0.0086	p.L2092Wfs*57	G	-	Exon33+361	SNV
24453	Non-PD	1	37	male	Intestinal cancer	NOTCH3	c.6102del	0.0270	p.G2035Vfs*50	G	-	Exon33+189	SNV
24453	Non-PD	1	37	male	Intestinal cancer	NOTCH3	c.33_35del	0.0266	p.R13del	CGG	-	Exon1-84	SNV
24453	Non-PD	1	37	male	Intestinal cancer	ALK	c.2607del	0.0201	p.L870*	C	-	Exon15-26	SNV
24453	Non-PD	1	37	male	Intestinal cancer	MSH6	c.2114del	0.0034	p.N705Ifs*31	A	-	Exon4-1059	SNV
24453	Non-PD	1	37	male	Intestinal cancer	ACVR2A	c.1310del	0.0569	p.K437Rfs*5	A	-	Exon11-38	SNV
24453	Non-PD	1	37	male	Intestinal cancer	TGFBR2	c.383del	0.1399	p.K128Sfs*35	A	-	Exon3-72	SNV
24453	Non-PD	1	37	male	Intestinal cancer	RAD50	c.2165del	0.0712	p.K722Rfs*14	A	-	Exon13-43	SNV
24453	Non-PD	1	37	male	Intestinal cancer	FLT4	c.89del	0.0235	p.P30Rfs*3	G	-	Exon2+31	SNV
24453	Non-PD	1	37	male	Intestinal cancer	FGFR1	c.396_398del	0.0530	p.D133del	TCA	-	Exon4+38	SNV
24453	Non-PD	1	37	male	Intestinal cancer	TSC1	c.3127_3129del	0.0417	p.S1043del	GCT	-	Exon23+152	SNV
43309	HPD	0	63	female	Gastric gancer	ATM	c.9050T>C	0.0138	p.L3017P	T	C	Exon63+63	SNV
43309	HPD	0	63	female	Gastric gancer	ERBB2	c.718T>C	0.0039	p.C240R	T	C	Exon6-42	SNV
43309	HPD	0	63	female	Gastric gancer	ERBB2	c.2264T>C	0.0054	p.L755S	T	C	Exon19-44	SNV
43309	HPD	0	63	female	Gastric gancer	ERBB2	c.2329G>T	0.0059	p.V777L	G	T	Exon20+22	SNV
43309	HPD	0	63	female	Gastric gancer	GLI3	c.2656C>T	0.0815	p.P886S	G	A	Exon15+225	SNV
43309	HPD	0	63	female	Gastric gancer	LRP1B	c.9309G>T	0.0319	p.W3103C	C	A	Exon59+66	SNV
43309	HPD	0	63	female	Gastric gancer	NOTCH1	c.2864G>A	0.5310	p.R955H	C	T	Exon18-106	SNV
43309	HPD	0	63	female	Gastric gancer	NOTCH2	c.7220A>G	0.0623	p.H2407R	T	C	Exon34+1193	SNV
43309	HPD	0	63	female	Gastric gancer	NTRK3	c.1574A>G	0.0331	p.K525R	T	C	Exon14-12	SNV
43309	HPD	0	63	female	Gastric gancer	TP53	c.724T>C	0.1078	p.C242R	A	G	Exon7+52	SNV
43309	HPD	0	63	female	Gastric gancer	ERBB2		20.0000	gain				CNV
43298	Non-PD	1	22	male	Intestinal cancer	ERRFI1	c.62A>G	0.4880	p.H21R	T	C	Exon2-64	SNV
43298	Non-PD	1	22	male	Intestinal cancer	MAP3K1	c.2665G>C	0.4681	p.V889L	G	C	Exon14+296	SNV
43298	Non-PD	1	22	male	Intestinal cancer	PIK3CA	c.263G>A	0.0026	p.R88Q	G	A	Exon2-90	SNV
43298	Non-PD	1	22	male	Intestinal cancer	SPTA1	c.574C>T	0.4669	p.R192C	G	A	Exon5+43	SNV
43294	Non-HPD PD	1	44	female	Gastric gancer	ACVR2A	c.1310del	0.3122	p.K437Rfs*5	A	-	Exon11-38	SNV
43294	Non-HPD PD	1	44	female	Gastric gancer	ALK	c.2255T>C	0.0044	p.M752T	A	G	Exon13+51	SNV
43294	Non-HPD PD	1	44	female	Gastric gancer	ALK	c.2258G>A	0.0047	p.R753Q	C	T	Exon13+54	SNV
43294	Non-HPD PD	1	44	female	Gastric gancer	ARID1A	c.4563del	0.0337	p.A1522Pfs*5	C	-	Exon18-431	SNV
43294	Non-HPD PD	1	44	female	Gastric gancer	ARID1A	c.6420del	0.2749	p.F2141Sfs*59	C	-	Exon20+1296	SNV
43294	Non-HPD PD	1	44	female	Gastric gancer	ARID1A	c.6156C>A	0.0984	p.C2052*	C	A	Exon20+1032	SNV
43294	Non-HPD PD	1	44	female	Gastric gancer	ARID2	c.3637C>T	0.2582	p.P1213S	C	T	Exon15-1137	SNV
43294	Non-HPD PD	1	44	female	Gastric gancer	ATM	c.7259C>T	0.2482	p.A2420V	C	T	Exon49-49	SNV
43294	Non-HPD PD	1	44	female	Gastric gancer	BARD1	c.403G>A	0.2426	p.D135N	C	T	Exon4+39	SNV
43294	Non-HPD PD	1	44	female	Gastric gancer	BRCA2	c.4534C>T	0.0782	p.R1512C	C	T	Exon11-2308	SNV
43294	Non-HPD PD	1	44	female	Gastric gancer	BRCA2	c.8854A>G	0.0056	p.M2952V	A	G	Exon22-100	SNV
43294	Non-HPD PD	1	44	female	Gastric gancer	CDH1	c.377del	0.0629	p.P126Rfs*89	C	-	Exon3-11	SNV
43294	Non-HPD PD	1	44	female	Gastric gancer	CDH1	c.1476_1477del	0.0123	p.R492Sfs*44	AG	-	Exon10-89	SNV
43294	Non-HPD PD	1	44	female	Gastric gancer	CDH1	c.269G>A	0.0350	p.R90Q	G	A	Exon3+106	SNV
43294	Non-HPD PD	1	44	female	Gastric gancer	CDH1	c.1901C>T	0.0093	p.A634V	C	T	Exon12-36	SNV
43294	Non-HPD PD	1	44	female	Gastric gancer	CTNNB1	c.121A>G	0.2681	p.T41A	A	G	Exon3+108	SNV
43294	Non-HPD PD	1	44	female	Gastric gancer	EGFR	c.2170G>A	0.0094	p.G724S	G	A	Exon18-15	SNV
43294	Non-HPD PD	1	44	female	Gastric gancer	EP300	c.4879C>T	0.0052	p.R1627W	C	T	Exon30+100	SNV
43294	Non-HPD PD	1	44	female	Gastric gancer	EPHB1	c.152dup	0.1833	p.N51Kfs*51	-	A	Exon3+29	SNV
43294	Non-HPD PD	1	44	female	Gastric gancer	ERBB4	c.2393T>G	0.0192	p.L798R	A	C	Exon20+92	SNV
43294	Non-HPD PD	1	44	female	Gastric gancer	FGFR1	c.1019C>T	0.0201	p.T340M	G	A	Exon8-63	SNV
43294	Non-HPD PD	1	44	female	Gastric gancer	HNF1A	c.872del	0.0832	p.P291Qfs*51	C	-	Exon4-84	SNV
43294	Non-HPD PD	1	44	female	Gastric gancer	IRS2	c.3272dup	0.1690	p.K1092Efs*233	-	G	Exon1-740	SNV
43294	Non-HPD PD	1	44	female	Gastric gancer	IRS2	c.716C>T	0.1056	p.T239M	G	A	Exon1+1230	SNV
43294	Non-HPD PD	1	44	female	Gastric gancer	IRS2	c.3962C>T	0.1796	p.A1321V	G	A	Exon1-51	SNV
43294	Non-HPD PD	1	44	female	Gastric gancer	IRS2	c.2483C>T	0.0071	p.S828F	G	A	Exon1-1530	SNV
43294	Non-HPD PD	1	44	female	Gastric gancer	KMT2A	c.9682C>T	0.1552	p.R3228C	C	T	Exon27-1073	SNV
43294	Non-HPD PD	1	44	female	Gastric gancer	KRAS	c.35G>T	0.0028	p.G12V	C	A	Exon2+46	SNV
43294	Non-HPD PD	1	44	female	Gastric gancer	LRP1B	c.9206G>A	0.0096	p.R3069H	C	T	Exon58-38	SNV
43294	Non-HPD PD	1	44	female	Gastric gancer	MLH1	c.1621G>C	0.0051	p.A541P	G	C	Exon14-47	SNV
43294	Non-HPD PD	1	44	female	Gastric gancer	MLH1	c.2242G>A	0.0051	p.D748N	G	A	Exon19+139	SNV
43294	Non-HPD PD	1	44	female	Gastric gancer	MSH6	c.3244C>T	0.4987	p.P1082S	C	T	Exon5+72	SNV
43294	Non-HPD PD	1	44	female	Gastric gancer	NF1	c.5083C>T	0.2492	p.R1695W	C	T	Exon37-186	SNV
43294	Non-HPD PD	1	44	female	Gastric gancer	NOTCH2	c.1394G>A	0.0080	p.C465Y	C	T	Exon8-60	SNV
43294	Non-HPD PD	1	44	female	Gastric gancer	PIK3CA	c.263G>A	0.0031	p.R88Q	G	A	Exon2-90	SNV
43294	Non-HPD PD	1	44	female	Gastric gancer	PTEN	c.800del	0.4656	p.K267Rfs*9	A	-	Exon7-2	SNV
43294	Non-HPD PD	1	44	female	Gastric gancer	PTK2	c.2488A>G	0.0035	p.M830V	T	C	Exon26+55	SNV
43294	Non-HPD PD	1	44	female	Gastric gancer	ROS1	c.4813G>C	0.4799	p.E1605Q	C	G	Exon29-90	SNV
43294	Non-HPD PD	1	44	female	Gastric gancer	SETD2	c.4048del	0.0090	p.S1350Qfs*23	A	-	Exon3-407	SNV
43294	Non-HPD PD	1	44	female	Gastric gancer	SLIT2	c.1354A>T	0.2858	p.T452S	A	T	Exon14+80	SNV
43294	Non-HPD PD	1	44	female	Gastric gancer	TGFBR2	c.383del	0.4832	p.K128Sfs*35	A	-	Exon3-72	SNV
43294	Non-HPD PD	1	44	female	Gastric gancer	TP53	c.267del	0.1040	p.S90Pfs*33	G	-	Exon4-109	SNV
43294	Non-HPD PD	1	44	female	Gastric gancer	TP53	c.499_500del	0.0106	p.Q167Afs*13	TG	-	Exon5-60	SNV
43294	Non-HPD PD	1	44	female	Gastric gancer	TP53	c.818G>A	0.0145	p.R273H	C	T	Exon8+36	SNV
43294	Non-HPD PD	1	44	female	Gastric gancer	TP53	c.817C>T	0.0811	p.R273C	G	A	Exon8+35	SNV
43294	Non-HPD PD	1	44	female	Gastric gancer	TP53	c.746G>T	0.0082	p.R249M	C	A	Exon7-37	SNV
43294	Non-HPD PD	1	44	female	Gastric gancer	VHL	c.614G>A	0.4614	p.R205H	G	A	Exon3+151	SNV
43294	Non-HPD PD	1	44	female	Gastric gancer	MYC		4.0000	gain				CNV
43294	Non-HPD PD	1	44	female	Gastric gancer	NRG1		4.0000	gain				CNV
43294	Non-HPD PD	1	44	female	Gastric gancer	PREX2		4.0000	gain				CNV
43294	Non-HPD PD	1	44	female	Gastric gancer	ZNF703		4.0000	gain				CNV
43294	Non-HPD PD	1	44	female	Gastric gancer	FAM135B		4.0000	gain				CNV
43294	Non-HPD PD	1	44	female	Gastric gancer	FGFR1		4.0000	gain				CNV
43294	Non-HPD PD	1	44	female	Gastric gancer	PTK2		5.0000	gain				CNV
43315	Non-HPD PD	0	67	male	Intestinal cancer	APC	c.1240del	0.3215	p.R414Afs*40	C	-	Exon10-73	SNV
43315	Non-HPD PD	0	67	male	Intestinal cancer	APC	c.4476delinsAT	0.3015	p.T1493Yfs*21	C	AT	Exon16+2518	SNV
43315	Non-HPD PD	0	67	male	Intestinal cancer	APC	c.7301G>A	0.5088	p.R2434K	G	A	Exon16-3345	SNV
43315	Non-HPD PD	0	67	male	Intestinal cancer	LRP1B	c.9068A>G	0.3524	p.H3023R	T	C	Exon57+34	SNV
43315	Non-HPD PD	0	67	male	Intestinal cancer	NF1	c.8006T>A	0.6848	p.L2669*	T	A	Exon55+36	SNV
43315	Non-HPD PD	0	67	male	Intestinal cancer	PIK3CA	c.1771C>G	0.2461	p.P591A	C	G	Exon12+25	SNV
43315	Non-HPD PD	0	67	male	Intestinal cancer	TP53	c.680_681del	0.6501	p.S227*	AG	-	Exon7+8	SNV
43315	Non-HPD PD	0	67	male	Intestinal cancer	CDK4		5.0000	gain				CNV
43315	Non-HPD PD	0	67	male	Intestinal cancer	IRS2		7.0000	gain				CNV
43315	Non-HPD PD	0	67	male	Intestinal cancer	ZNF217		11.0000	gain				CNV
43315	Non-HPD PD	0	67	male	Intestinal cancer	ESR1		6.0000	gain				CNV
43315	Non-HPD PD	0	67	male	Intestinal cancer	EGFR		6.0000	gain				CNV
43315	Non-HPD PD	0	67	male	Intestinal cancer	BRAF		7.0000	gain				CNV
43315	Non-HPD PD	0	67	male	Intestinal cancer	CDK6		6.0000	gain				CNV
43315	Non-HPD PD	0	67	male	Intestinal cancer	GLI3		6.0000	gain				CNV
43315	Non-HPD PD	0	67	male	Intestinal cancer	MYC		9.0000	gain				CNV
43315	Non-HPD PD	0	67	male	Intestinal cancer	PREX2		9.0000	gain				CNV
43315	Non-HPD PD	0	67	male	Intestinal cancer	FAM135B		9.0000	gain				CNV
43315	Non-HPD PD	0	67	male	Intestinal cancer	PTK2		9.0000	gain				CNV
43315	Non-HPD PD	0	67	male	Intestinal cancer	CD274		11.0000	gain				CNV
43315	Non-HPD PD	0	67	male	Intestinal cancer	PDCD1LG2		11.0000	gain				CNV
32666	Non-HPD PD	0	68	male	Gastric gancer	SMAD4	c.1067C>T	0.0033	p.P356L	C	T	Exon9-73	SNV
32666	Non-HPD PD	0	68	male	Gastric gancer	MSH6	c.3256C>T	0.5499	p.P1086S	C	T	Exon5+84	SNV
32666	Non-HPD PD	0	68	male	Gastric gancer	EP300	c.2539C>T	0.5696	p.P847S	C	T	Exon14+160	SNV
32666	Non-HPD PD	0	68	male	Gastric gancer	PIK3CA	c.241G>A	0.0025	p.E81K	G	A	Exon2-112	SNV
22587	Non-PD	0	40	male	Gastric gancer	GATA3	c.1126T>G	0.5005	p.C376G	T	G	Exon6+76	SNV
22587	Non-PD	0	40	male	Gastric gancer	KMT2A	c.7070C>G	0.5036	p.P2357R	C	G	Exon27+565	SNV
22587	Non-PD	0	40	male	Gastric gancer	PALB2	c.1213C>G	0.5102	p.P405A	G	C	Exon4-472	SNV
22587	Non-PD	0	40	male	Gastric gancer	TP53	c.743G>A	0.3449	p.R248Q	C	T	Exon7-40	SNV
22587	Non-PD	0	40	male	Gastric gancer	SMARCA4	c.3547G>A	0.2878	p.D1183N	G	A	Exon27+1	SNV
22587	Non-PD	0	40	male	Gastric gancer	LRP1B	c.12653A>C	0.2224	p.K4218T	T	G	Exon83+13	SNV
22587	Non-PD	0	40	male	Gastric gancer	ERBB4	c.1845C>A	0.0032	p.H615Q	G	T	Exon15-27	SNV
22587	Non-PD	0	40	male	Gastric gancer	SETD2	c.3640A>T	0.4079	p.N1214Y	T	A	Exon3-815	SNV
22587	Non-PD	0	40	male	Gastric gancer	EPHB1	c.1985G>T	0.4457	p.R662L	G	T	Exon11+103	SNV
22587	Non-PD	0	40	male	Gastric gancer	PREX2	c.1973C>G	0.0041	p.S658W	C	G	Exon18-55	SNV
22587	Non-PD	0	40	male	Gastric gancer	SPEN	c.4913_4924dup	0.2480	p.G1638_S1641dup	-	TGGGCCTCCAAG	Exon11+3072	SNV
22587	Non-PD	0	40	male	Gastric gancer	MET		12.0000	gain				CNV
22587	Non-PD	0	40	male	Gastric gancer	ZNF703		5.0000	gain				CNV
22587	Non-PD	0	40	male	Gastric gancer	FGFR1		5.0000	gain				CNV
22587	Non-PD	0	40	male	Gastric gancer	PTK2		5.0000	gain				CNV
33808	Non-PD	1	36	male	Intestinal cancer	MTOR	c.4399A>G	0.4829	p.M1467V	T	C	Exon30+70	SNV
33808	Non-PD	1	36	male	Intestinal cancer	RB1	c.752G>A	0.0041	p.R251Q	G	A	Exon8+34	SNV
33808	Non-PD	1	36	male	Intestinal cancer	AKT2	c.1333G>A	0.0070	p.A445T	C	T	Exon13-34	SNV
33808	Non-PD	1	36	male	Intestinal cancer	AKT2	c.1069C>T	0.0058	p.R357C	G	A	Exon11-107	SNV
33808	Non-PD	1	36	male	Intestinal cancer	PIK3CA	c.1258T>C	0.0052	p.C420R	T	C	Exon8+7	SNV
33808	Non-PD	1	36	male	Intestinal cancer	FAT1	c.466G>A	0.0070	p.V156I	C	T	Exon2+484	SNV
33808	Non-PD	1	36	male	Intestinal cancer	FGFR1	c.1271G>A	0.3546	p.R424H	C	T	Exon9-14	SNV
33808	Non-PD	1	36	male	Intestinal cancer	MAP3K1	c.2845_2847del	0.5595	p.T949del	CAA	-	Exon14+453	SNV
33808	Non-PD	1	36	male	Intestinal cancer	NRG1		20.0000	gain				CNV
33808	Non-PD	1	36	male	Intestinal cancer	PREX2		20.0000	gain				CNV
33808	Non-PD	1	36	male	Intestinal cancer	ZNF703		20.0000	gain				CNV
33808	Non-PD	1	36	male	Intestinal cancer	FAM135B		20.0000	gain				CNV
33808	Non-PD	1	36	male	Intestinal cancer	FGFR1		20.0000	gain				CNV
33808	Non-PD	1	36	male	Intestinal cancer	PTK2		20.0000	gain				CNV
15277	Non-HPD PD	0	32	male	Intestinal cancer	PMS2	c.G2165A	0.0052	p.R722K	C	T	exon12	SNV
15277	Non-HPD PD	0	32	male	Intestinal cancer	PMS2	c.C1360A	0.0109	p.L454M	G	T	exon11	SNV
15277	Non-HPD PD	0	32	male	Intestinal cancer	GLI3	c.G4420A	0.0055	p.A1474T	C	T	exon15	SNV
15277	Non-HPD PD	0	32	male	Intestinal cancer	GLI3	c.G3244A	0.0082	p.A1082T	C	T	exon15	SNV
15277	Non-HPD PD	0	32	male	Intestinal cancer	GLI3	c.G2711A	0.0047	p.R904H	C	T	exon15	SNV
15277	Non-HPD PD	0	32	male	Intestinal cancer	EGFR	c.C2794T	0.0054	p.R932C	C	T	exon23	SNV
15277	Non-HPD PD	0	32	male	Intestinal cancer	MET	c.C3064T	0.0056	p.R1022*	C	T	exon15	SNV
15277	Non-HPD PD	0	32	male	Intestinal cancer	MET	c.C3170T	0.0087	p.A1057V	C	T	exon15	SNV
15277	Non-HPD PD	0	32	male	Intestinal cancer	SMO	c.T1706G	0.0060	p.I569S	T	G	exon10	SNV
15277	Non-HPD PD	0	32	male	Intestinal cancer	ESR1	c.G619A	0.0042	p.A207T	G	A	exon4	SNV
15277	Non-HPD PD	0	32	male	Intestinal cancer	ESR1	c.G1029A	0.0086	p.M343I	G	A	exon6	SNV
15277	Non-HPD PD	0	32	male	Intestinal cancer	RICTOR	c.G323A	0.0094	p.R108Q	C	T	exon5	SNV
15277	Non-HPD PD	0	32	male	Intestinal cancer	APC	c.C4348T	0.0069	p.R1450*	C	T	exon16	SNV
15277	Non-HPD PD	0	32	male	Intestinal cancer	RAD50	c.C3538T	0.0065	p.R1180W	C	T	exon23	SNV
15277	Non-HPD PD	0	32	male	Intestinal cancer	PDGFRB	c.T2039G	0.0128	p.I680S	A	C	exon15	SNV
15277	Non-HPD PD	0	32	male	Intestinal cancer	FLT4	c.G118A	0.0084	p.V40I	C	T	exon2	SNV
15277	Non-HPD PD	0	32	male	Intestinal cancer	SLIT2	c.C1570T	0.0073	p.L524F	C	T	exon16	SNV
15277	Non-HPD PD	0	32	male	Intestinal cancer	SLIT2	c.G4436A	0.0051	p.R1479Q	G	A	exon37	SNV
15277	Non-HPD PD	0	32	male	Intestinal cancer	PDGFRA	c.368-1G>T	0.0052	N/A	G	T	intron3	SNV
15277	Non-HPD PD	0	32	male	Intestinal cancer	PDGFRA	c.G521T	0.0064	p.S174I	G	T	exon4	SNV
15277	Non-HPD PD	0	32	male	Intestinal cancer	FAT1	c.G12887A	0.0086	p.R4296Q	C	T	exon25	SNV
15277	Non-HPD PD	0	32	male	Intestinal cancer	FAT1	c.A10196G	0.0063	p.D3399G	T	C	exon16	SNV
15277	Non-HPD PD	0	32	male	Intestinal cancer	FAT1	c.T9514C	0.0064	p.F3172L	A	G	exon14	SNV
15277	Non-HPD PD	0	32	male	Intestinal cancer	FAT1	c.G8525A	0.0049	p.G2842D	C	T	exon10	SNV
15277	Non-HPD PD	0	32	male	Intestinal cancer	FAT1	c.G8142T	0.0038	p.E2714D	C	A	exon10	SNV
15277	Non-HPD PD	0	32	male	Intestinal cancer	FAT1	c.G6487T	0.0055	p.A2163S	C	A	exon10	SNV
15277	Non-HPD PD	0	32	male	Intestinal cancer	FAT1	c.G4675A	0.0105	p.A1559T	C	T	exon9	SNV
15277	Non-HPD PD	0	32	male	Intestinal cancer	ATR	c.C7639T	0.0106	p.R2547*	G	A	exon45	SNV
15277	Non-HPD PD	0	32	male	Intestinal cancer	ATR	c.G7160T	0.0068	p.R2387I	C	A	exon42	SNV
15277	Non-HPD PD	0	32	male	Intestinal cancer	PIK3CA	c.C61A	0.0058	p.L21I	C	A	exon2	SNV
15277	Non-HPD PD	0	32	male	Intestinal cancer	PIK3CA	c.A851C	0.0048	p.N284T	A	C	exon5	SNV
15277	Non-HPD PD	0	32	male	Intestinal cancer	MYCN	c.C964T	0.0143	p.R322*	C	T	exon3	SNV
15277	Non-HPD PD	0	32	male	Intestinal cancer	DNMT3A	c.C2504T	0.0158	p.T835M	G	A	exon22	SNV
15277	Non-HPD PD	0	32	male	Intestinal cancer	ALK	c.A602T	0.0075	p.E201V	T	A	exon1	SNV
15277	Non-HPD PD	0	32	male	Intestinal cancer	MSH6	c.C3226T	0.9996	p.R1076C	C	T	exon5	SNV
15277	Non-HPD PD	0	32	male	Intestinal cancer	MSH6	c.T3263C	0.0126	p.F1088S	T	C	exon5	SNV
15277	Non-HPD PD	0	32	male	Intestinal cancer	MSH6	c.C3505T	0.0116	p.P1169S	C	T	exon6	SNV
15277	Non-HPD PD	0	32	male	Intestinal cancer	LRP1B	c.G13275T	0.0131	p.Q4425H	C	A	exon87	SNV
15277	Non-HPD PD	0	32	male	Intestinal cancer	LRP1B	c.G12391T	0.0064	p.A4131S	C	A	exon81	SNV
15277	Non-HPD PD	0	32	male	Intestinal cancer	LRP1B	c.C12250T	0.0059	p.R4084C	G	A	exon80	SNV
15277	Non-HPD PD	0	32	male	Intestinal cancer	LRP1B	c.G10621A	0.0075	p.A3541T	C	T	exon68	SNV
15277	Non-HPD PD	0	32	male	Intestinal cancer	LRP1B	c.C10053A	0.0048	p.D3351E	G	T	exon63	SNV
15277	Non-HPD PD	0	32	male	Intestinal cancer	LRP1B	c.G7306T	0.0088	p.G2436*	C	A	exon44	SNV
15277	Non-HPD PD	0	32	male	Intestinal cancer	LRP1B	c.C2940A	0.0060	p.C980*	G	T	exon19	SNV
15277	Non-HPD PD	0	32	male	Intestinal cancer	LRP1B	c.T2050C	0.0050	p.F684L	A	G	exon13	SNV
15277	Non-HPD PD	0	32	male	Intestinal cancer	LRP1B	c.G1693A	0.0121	p.A565T	C	T	exon11	SNV
15277	Non-HPD PD	0	32	male	Intestinal cancer	LRP1B	c.G917A	0.0078	p.R306Q	C	T	exon7	SNV
15277	Non-HPD PD	0	32	male	Intestinal cancer	ERRFI1	c.C1357T	0.0056	p.R453C	G	A	exon4	SNV
15277	Non-HPD PD	0	32	male	Intestinal cancer	ERRFI1	c.G13T	0.0039	p.G5*	C	A	exon2	SNV
15277	Non-HPD PD	0	32	male	Intestinal cancer	MTOR	c.C2191T	0.0090	p.R731C	G	A	exon13	SNV
15277	Non-HPD PD	0	32	male	Intestinal cancer	SPEN	c.C7232T	0.0076	p.S2411L	C	T	exon11	SNV
15277	Non-HPD PD	0	32	male	Intestinal cancer	NOTCH2	c.C6332T	0.0101	p.T2111I	G	A	exon34	SNV
15277	Non-HPD PD	0	32	male	Intestinal cancer	NTRK1	c.G1556A	0.0041	p.G519D	G	A	exon13	SNV
15277	Non-HPD PD	0	32	male	Intestinal cancer	SPTA1	c.C896A	0.0055	p.S299Y	G	T	exon7	SNV
15277	Non-HPD PD	0	32	male	Intestinal cancer	SPTA1	c.G410A	0.0098	p.R137H	C	T	exon4	SNV
15277	Non-HPD PD	0	32	male	Intestinal cancer	DDR2	c.G1433A	0.0067	p.R478H	G	A	exon13	SNV
15277	Non-HPD PD	0	32	male	Intestinal cancer	SMAD4	c.C353T	0.0076	p.A118V	C	T	exon3	SNV
15277	Non-HPD PD	0	32	male	Intestinal cancer	SMAD4	c.T1043C	0.0047	p.V348A	T	C	exon9	SNV
15277	Non-HPD PD	0	32	male	Intestinal cancer	SMAD4	c.G1082A	0.0076	p.R361H	G	A	exon9	SNV
15277	Non-HPD PD	0	32	male	Intestinal cancer	SMAD4	c.G1490A	0.0064	p.R497H	G	A	exon12	SNV
15277	Non-HPD PD	0	32	male	Intestinal cancer	PDCD1LG2	c.G325A	0.0077	p.A109T	G	A	exon3	SNV
15277	Non-HPD PD	0	32	male	Intestinal cancer	PTCH1	c.C1997T	0.0089	p.T666M	G	A	exon14	SNV
15277	Non-HPD PD	0	32	male	Intestinal cancer	TSC1	c.G3076A	0.0050	p.A1026T	C	T	exon23	SNV
15277	Non-HPD PD	0	32	male	Intestinal cancer	NOTCH1	c.G5348A	0.0102	p.R1783Q	C	T	exon28	SNV
15277	Non-HPD PD	0	32	male	Intestinal cancer	NOTCH1	c.G4918A	0.0051	p.A1640T	C	T	exon26	SNV
15277	Non-HPD PD	0	32	male	Intestinal cancer	NOTCH1	c.G2644A	0.0065	p.A882T	C	T	exon17	SNV
15277	Non-HPD PD	0	32	male	Intestinal cancer	NRG1	c.G1120T	0.0095	p.E374*	G	T	exon11	SNV
15277	Non-HPD PD	0	32	male	Intestinal cancer	ZNF703	c.G802A	0.0064	p.A268T	G	A	exon2	SNV
15277	Non-HPD PD	0	32	male	Intestinal cancer	FGFR1	c.C1823T	0.0042	p.A608V	G	A	exon13	SNV
15277	Non-HPD PD	0	32	male	Intestinal cancer	FGFR1	c.G1409A	0.0054	p.R470H	C	T	exon10	SNV
15277	Non-HPD PD	0	32	male	Intestinal cancer	FGFR1	c.C449T	0.0066	p.P150L	G	A	exon5	SNV
15277	Non-HPD PD	0	32	male	Intestinal cancer	PREX2	c.T2630C	0.0082	p.I877T	T	C	exon23	SNV
15277	Non-HPD PD	0	32	male	Intestinal cancer	BRCA2	c.C1655A	0.0052	p.S552Y	C	A	exon10	SNV
15277	Non-HPD PD	0	32	male	Intestinal cancer	BRCA2	c.C6952T	0.0051	p.R2318*	C	T	exon13	SNV
15277	Non-HPD PD	0	32	male	Intestinal cancer	BRCA2	c.C7601T	0.0115	p.A2534V	C	T	exon15	SNV
15277	Non-HPD PD	0	32	male	Intestinal cancer	BRCA2	c.A9218G	0.0079	p.D3073G	A	G	exon24	SNV
15277	Non-HPD PD	0	32	male	Intestinal cancer	RB1	c.G1352A	0.0084	p.R451H	G	A	exon14	SNV
15277	Non-HPD PD	0	32	male	Intestinal cancer	RB1	c.G2003A	0.0094	p.R668H	G	A	exon20	SNV
15277	Non-HPD PD	0	32	male	Intestinal cancer	IRS2	c.A1637G	0.0067	p.D546G	T	C	exon1	SNV
15277	Non-HPD PD	0	32	male	Intestinal cancer	IRS2	c.C1528A	0.0066	p.L510M	G	T	exon1	SNV
15277	Non-HPD PD	0	32	male	Intestinal cancer	ARID2	c.G854A	0.0058	p.R285Q	G	A	exon8	SNV
15277	Non-HPD PD	0	32	male	Intestinal cancer	ARID2	c.G929A	0.0093	p.R310H	G	A	exon8	SNV
15277	Non-HPD PD	0	32	male	Intestinal cancer	ARID2	c.G3319A	0.0061	p.A1107T	G	A	exon15	SNV
15277	Non-HPD PD	0	32	male	Intestinal cancer	EMSY	c.C3331T	0.0046	p.R1111C	C	T	exon20	SNV
15277	Non-HPD PD	0	32	male	Intestinal cancer	ATM	c.C659T	0.0075	p.A220V	C	T	exon6	SNV
15277	Non-HPD PD	0	32	male	Intestinal cancer	ATM	c.G3090T	0.0092	p.K1030N	G	T	exon21	SNV
15277	Non-HPD PD	0	32	male	Intestinal cancer	ATM	c.C5639T	0.0061	p.T1880M	C	T	exon37	SNV
15277	Non-HPD PD	0	32	male	Intestinal cancer	KMT2A	c.C7622T	0.0073	p.A2541V	C	T	exon27	SNV
15277	Non-HPD PD	0	32	male	Intestinal cancer	KMT2A	c.C9947T	0.0128	p.A3316V	C	T	exon27	SNV
15277	Non-HPD PD	0	32	male	Intestinal cancer	KMT2A	c.A9988G	0.0049	p.T3330A	A	G	exon27	SNV
15277	Non-HPD PD	0	32	male	Intestinal cancer	KMT2A	c.C10417T	0.0088	p.R3473C	C	T	exon27	SNV
15277	Non-HPD PD	0	32	male	Intestinal cancer	CBL	c.G1837T	0.0069	p.E613*	G	T	exon11	SNV
15277	Non-HPD PD	0	32	male	Intestinal cancer	GATA3	c.G325A	0.0110	p.A109T	G	A	exon3	SNV
15277	Non-HPD PD	0	32	male	Intestinal cancer	GATA3	c.G1186A	0.0053	p.A396T	G	A	exon6	SNV
15277	Non-HPD PD	0	32	male	Intestinal cancer	NRG3	c.T1092G	0.0176	p.I364M	T	G	exon5	SNV
15277	Non-HPD PD	0	32	male	Intestinal cancer	FGFR2	c.G1573A	0.0068	p.E525K	C	T	exon12	SNV
15277	Non-HPD PD	0	32	male	Intestinal cancer	AXIN1	c.A347G	0.0128	p.D116G	T	C	exon2	SNV
15277	Non-HPD PD	0	32	male	Intestinal cancer	TSC2	c.G4378T	0.0064	p.G1460C	G	T	exon34	SNV
15277	Non-HPD PD	0	32	male	Intestinal cancer	CREBBP	c.C5149T	0.0099	p.R1717C	G	A	exon30	SNV
15277	Non-HPD PD	0	32	male	Intestinal cancer	PALB2	c.C1861T	0.0061	p.P621S	G	A	exon5	SNV
15277	Non-HPD PD	0	32	male	Intestinal cancer	CDH1	c.G285T	0.0078	p.Q95H	G	T	exon3	SNV
15277	Non-HPD PD	0	32	male	Intestinal cancer	FANCA	c.C4040T	0.0088	p.A1347V	G	A	exon41	SNV
15277	Non-HPD PD	0	32	male	Intestinal cancer	FANCA	c.C2392T	0.0071	p.L798F	G	A	exon26	SNV
15277	Non-HPD PD	0	32	male	Intestinal cancer	NTRK3	c.G1495A	0.0065	p.D499N	C	T	exon14	SNV
15277	Non-HPD PD	0	32	male	Intestinal cancer	ZNF217	c.T2064A	0.0097	p.N688K	A	T	exon3	SNV
15277	Non-HPD PD	0	32	male	Intestinal cancer	ZNF217	c.C1250T	0.0082	p.P417L	G	A	exon1	SNV
15277	Non-HPD PD	0	32	male	Intestinal cancer	ZNF217	c.G843T	0.0068	p.K281N	C	A	exon1	SNV
15277	Non-HPD PD	0	32	male	Intestinal cancer	NF1	c.G1955A	0.0118	p.R652H	G	A	exon17	SNV
15277	Non-HPD PD	0	32	male	Intestinal cancer	NF1	c.G2659A	0.0058	p.A887T	G	A	exon21	SNV
15277	Non-HPD PD	0	32	male	Intestinal cancer	NF1	c.C4247T	0.0080	p.P1416L	C	T	exon32	SNV
15277	Non-HPD PD	0	32	male	Intestinal cancer	CDK12	c.C1850T	0.0053	p.A617V	C	T	exon2	SNV
15277	Non-HPD PD	0	32	male	Intestinal cancer	BRCA1	c.G4192A	0.4792	p.D1398N	C	T	exon12	SNV
15277	Non-HPD PD	0	32	male	Intestinal cancer	BRCA1	c.C1510T	0.0078	p.R504C	G	A	exon10	SNV
15277	Non-HPD PD	0	32	male	Intestinal cancer	RNF43	c.C1969T	0.0078	p.R657W	G	A	exon9	SNV
15277	Non-HPD PD	0	32	male	Intestinal cancer	RNF43	c.C1306T	0.0056	p.R436C	G	A	exon9	SNV
15277	Non-HPD PD	0	32	male	Intestinal cancer	RNF43	c.C1289T	0.0080	p.A430V	G	A	exon9	SNV
15277	Non-HPD PD	0	32	male	Intestinal cancer	SMARCA4	c.C2768T	0.0090	p.A923V	C	T	exon20	SNV
15277	Non-HPD PD	0	32	male	Intestinal cancer	NOTCH3	c.C4586T	0.0051	p.A1529V	G	A	exon25	SNV
15277	Non-HPD PD	0	32	male	Intestinal cancer	NOTCH3	c.G4140T	0.0094	p.E1380D	C	A	exon24	SNV
15277	Non-HPD PD	0	32	male	Intestinal cancer	NOTCH3	c.G1346A	0.0076	p.R449H	C	T	exon8	SNV
15277	Non-HPD PD	0	32	male	Intestinal cancer	NOTCH3	c.G506A	0.0049	p.R169H	C	T	exon4	SNV
15277	Non-HPD PD	0	32	male	Intestinal cancer	AKT2	c.A977G	0.0080	p.D326G	T	C	exon11	SNV
15277	Non-HPD PD	0	32	male	Intestinal cancer	AKT2	c.G302A	0.0050	p.R101Q	C	T	exon5	SNV
15277	Non-HPD PD	0	32	male	Intestinal cancer	RBM10	c.C511T	0.0221	p.R171W	C	T	exon6	SNV
15277	Non-HPD PD	0	32	male	Intestinal cancer	AR	c.C1453T	0.0060	p.R485W	C	T	exon1	SNV
15277	Non-HPD PD	0	32	male	Intestinal cancer	PMS2	c.C1360A	0.0366	p.L454M	G	T	exon11	SNV
15277	Non-HPD PD	0	32	male	Intestinal cancer	GLI3	c.G4420A	0.0302	p.A1474T	C	T	exon15	SNV
15277	Non-HPD PD	0	32	male	Intestinal cancer	GLI3	c.G3244A	0.0216	p.A1082T	C	T	exon15	SNV
15277	Non-HPD PD	0	32	male	Intestinal cancer	GLI3	c.C3124T	0.0287	p.R1042C	G	A	exon15	SNV
15277	Non-HPD PD	0	32	male	Intestinal cancer	GLI3	c.G3001A	0.0243	p.G1001S	C	T	exon15	SNV
15277	Non-HPD PD	0	32	male	Intestinal cancer	GLI3	c.G2711A	0.0073	p.R904H	C	T	exon15	SNV
15277	Non-HPD PD	0	32	male	Intestinal cancer	EGFR	c.C2794T	0.0354	p.R932C	C	T	exon23	SNV
15277	Non-HPD PD	0	32	male	Intestinal cancer	MET	c.C3064T	0.0180	p.R1022*	C	T	exon15	SNV
15277	Non-HPD PD	0	32	male	Intestinal cancer	MET	c.C3170T	0.0214	p.A1057V	C	T	exon15	SNV
15277	Non-HPD PD	0	32	male	Intestinal cancer	SMO	c.G1375A	0.0302	p.A459T	G	A	exon8	SNV
15277	Non-HPD PD	0	32	male	Intestinal cancer	SMO	c.T1706G	0.0401	p.I569S	T	G	exon10	SNV
15277	Non-HPD PD	0	32	male	Intestinal cancer	BRAF	c.G358A	0.0219	p.V120I	C	T	exon3	SNV
15277	Non-HPD PD	0	32	male	Intestinal cancer	ESR1	c.G619A	0.0371	p.A207T	G	A	exon4	SNV
15277	Non-HPD PD	0	32	male	Intestinal cancer	ESR1	c.G1029A	0.0286	p.M343I	G	A	exon6	SNV
15277	Non-HPD PD	0	32	male	Intestinal cancer	RICTOR	c.G323A	0.0368	p.R108Q	C	T	exon5	SNV
15277	Non-HPD PD	0	32	male	Intestinal cancer	APC	c.C904T	0.0271	p.R302*	C	T	exon9	SNV
15277	Non-HPD PD	0	32	male	Intestinal cancer	APC	c.C4348T	0.0275	p.R1450*	C	T	exon16	SNV
15277	Non-HPD PD	0	32	male	Intestinal cancer	APC	c.G6497A	0.0047	p.R2166Q	G	A	exon16	SNV
15277	Non-HPD PD	0	32	male	Intestinal cancer	RAD50	c.C3538T	0.0309	p.R1180W	C	T	exon23	SNV
15277	Non-HPD PD	0	32	male	Intestinal cancer	PDGFRB	c.T2039G	0.0192	p.I680S	A	C	exon15	SNV
15277	Non-HPD PD	0	32	male	Intestinal cancer	FLT4	c.G257A	0.0255	p.G86D	C	T	exon3	SNV
15277	Non-HPD PD	0	32	male	Intestinal cancer	FLT4	c.G118A	0.0302	p.V40I	C	T	exon2	SNV
15277	Non-HPD PD	0	32	male	Intestinal cancer	SLIT2	c.C1570T	0.0310	p.L524F	C	T	exon16	SNV
15277	Non-HPD PD	0	32	male	Intestinal cancer	SLIT2	c.C3853T	0.0191	p.P1285S	C	T	exon35	SNV
15277	Non-HPD PD	0	32	male	Intestinal cancer	SLIT2	c.G4436A	0.0312	p.R1479Q	G	A	exon37	SNV
15277	Non-HPD PD	0	32	male	Intestinal cancer	PDGFRA	c.368-1G>T	0.0327	N/A	G	T	intron3	SNV
15277	Non-HPD PD	0	32	male	Intestinal cancer	PDGFRA	c.G521T	0.0392	p.S174I	G	T	exon4	SNV
15277	Non-HPD PD	0	32	male	Intestinal cancer	PDGFRA	c.A1736G	0.0182	p.Q579R	A	G	exon12	SNV
15277	Non-HPD PD	0	32	male	Intestinal cancer	FAT1	c.G12887A	0.0176	p.R4296Q	C	T	exon25	SNV
15277	Non-HPD PD	0	32	male	Intestinal cancer	FAT1	c.A10196G	0.0104	p.D3399G	T	C	exon16	SNV
15277	Non-HPD PD	0	32	male	Intestinal cancer	FAT1	c.G10045A	0.0200	p.V3349I	C	T	exon15	SNV
15277	Non-HPD PD	0	32	male	Intestinal cancer	FAT1	c.T9514C	0.0067	p.F3172L	A	G	exon14	SNV
15277	Non-HPD PD	0	32	male	Intestinal cancer	FAT1	c.G8525A	0.0132	p.G2842D	C	T	exon10	SNV
15277	Non-HPD PD	0	32	male	Intestinal cancer	FAT1	c.G8142T	0.0108	p.E2714D	C	A	exon10	SNV
15277	Non-HPD PD	0	32	male	Intestinal cancer	FAT1	c.G6487T	0.0149	p.A2163S	C	A	exon10	SNV
15277	Non-HPD PD	0	32	male	Intestinal cancer	FAT1	c.G4675A	0.0212	p.A1559T	C	T	exon9	SNV
15277	Non-HPD PD	0	32	male	Intestinal cancer	FAT1	c.G4117A	0.0083	p.V1373I	C	T	exon6	SNV
15277	Non-HPD PD	0	32	male	Intestinal cancer	SETD2	c.G3905A	0.0081	p.G1302D	C	T	exon3	SNV
15277	Non-HPD PD	0	32	male	Intestinal cancer	ATR	c.C7639T	0.0310	p.R2547*	G	A	exon45	SNV
15277	Non-HPD PD	0	32	male	Intestinal cancer	ATR	c.G7160T	0.0361	p.R2387I	C	A	exon42	SNV
15277	Non-HPD PD	0	32	male	Intestinal cancer	PIK3CA	c.C61A	0.0293	p.L21I	C	A	exon2	SNV
15277	Non-HPD PD	0	32	male	Intestinal cancer	PIK3CA	c.G236T	0.0265	p.R79M	G	T	exon2	SNV
15277	Non-HPD PD	0	32	male	Intestinal cancer	PIK3CA	c.A851C	0.0236	p.N284T	A	C	exon5	SNV
15277	Non-HPD PD	0	32	male	Intestinal cancer	PIK3CA	c.G1721T	0.0226	p.W574L	G	T	exon11	SNV
15277	Non-HPD PD	0	32	male	Intestinal cancer	MYCN	c.C964T	0.0381	p.R322*	C	T	exon3	SNV
15277	Non-HPD PD	0	32	male	Intestinal cancer	DNMT3A	c.C2504T	0.0271	p.T835M	G	A	exon22	SNV
15277	Non-HPD PD	0	32	male	Intestinal cancer	DNMT3A	c.G1421A	0.0169	p.R474H	C	T	exon11	SNV
15277	Non-HPD PD	0	32	male	Intestinal cancer	DNMT3A	c.C901T	0.0072	p.R301W	G	A	exon8	SNV
15277	Non-HPD PD	0	32	male	Intestinal cancer	ALK	c.A602T	0.0269	p.E201V	T	A	exon1	SNV
15277	Non-HPD PD	0	32	male	Intestinal cancer	MSH2	c.G470A	0.0224	p.G157D	G	A	exon3	SNV
15277	Non-HPD PD	0	32	male	Intestinal cancer	MSH6	c.C3226T	0.9993	p.R1076C	C	T	exon5	SNV
15277	Non-HPD PD	0	32	male	Intestinal cancer	MSH6	c.T3263C	0.0095	p.F1088S	T	C	exon5	SNV
15277	Non-HPD PD	0	32	male	Intestinal cancer	MSH6	c.C3505T	0.0294	p.P1169S	C	T	exon6	SNV
15277	Non-HPD PD	0	32	male	Intestinal cancer	LRP1B	c.G13275T	0.0352	p.Q4425H	C	A	exon87	SNV
15277	Non-HPD PD	0	32	male	Intestinal cancer	LRP1B	c.G12391T	0.0339	p.A4131S	C	A	exon81	SNV
15277	Non-HPD PD	0	32	male	Intestinal cancer	LRP1B	c.C12250T	0.0253	p.R4084C	G	A	exon80	SNV
15277	Non-HPD PD	0	32	male	Intestinal cancer	LRP1B	c.A11033T	0.0098	p.E3678V	T	A	exon72	SNV
15277	Non-HPD PD	0	32	male	Intestinal cancer	LRP1B	c.G10621A	0.0261	p.A3541T	C	T	exon68	SNV
15277	Non-HPD PD	0	32	male	Intestinal cancer	LRP1B	c.C10053A	0.0365	p.D3351E	G	T	exon63	SNV
15277	Non-HPD PD	0	32	male	Intestinal cancer	LRP1B	c.C8515T	0.0240	p.Q2839*	G	A	exon53	SNV
15277	Non-HPD PD	0	32	male	Intestinal cancer	LRP1B	c.G7306T	0.0306	p.G2436*	C	A	exon44	SNV
15277	Non-HPD PD	0	32	male	Intestinal cancer	LRP1B	c.A5783G	0.0082	p.D1928G	T	C	exon36	SNV
15277	Non-HPD PD	0	32	male	Intestinal cancer	LRP1B	c.G3815T	0.0264	p.R1272M	C	A	exon24	SNV
15277	Non-HPD PD	0	32	male	Intestinal cancer	LRP1B	c.C2940A	0.0298	p.C980*	G	T	exon19	SNV
15277	Non-HPD PD	0	32	male	Intestinal cancer	LRP1B	c.T2050C	0.0243	p.F684L	A	G	exon13	SNV
15277	Non-HPD PD	0	32	male	Intestinal cancer	LRP1B	c.G1693A	0.0281	p.A565T	C	T	exon11	SNV
15277	Non-HPD PD	0	32	male	Intestinal cancer	LRP1B	c.C1165A	0.0159	p.L389I	G	T	exon8	SNV
15277	Non-HPD PD	0	32	male	Intestinal cancer	LRP1B	c.G917A	0.0421	p.R306Q	C	T	exon7	SNV
15277	Non-HPD PD	0	32	male	Intestinal cancer	ERRFI1	c.C1357T	0.0203	p.R453C	G	A	exon4	SNV
15277	Non-HPD PD	0	32	male	Intestinal cancer	ERRFI1	c.C971A	0.0111	p.P324H	G	T	exon4	SNV
15277	Non-HPD PD	0	32	male	Intestinal cancer	ERRFI1	c.G13T	0.0056	p.G5*	C	A	exon2	SNV
15277	Non-HPD PD	0	32	male	Intestinal cancer	MTOR	c.C2191T	0.0264	p.R731C	G	A	exon13	SNV
15277	Non-HPD PD	0	32	male	Intestinal cancer	MTOR	c.C1382T	0.0209	p.A461V	G	A	exon9	SNV
15277	Non-HPD PD	0	32	male	Intestinal cancer	SPEN	c.C6893T	0.0067	p.T2298I	C	T	exon11	SNV
15277	Non-HPD PD	0	32	male	Intestinal cancer	SPEN	c.C7232T	0.0329	p.S2411L	C	T	exon11	SNV
15277	Non-HPD PD	0	32	male	Intestinal cancer	JAK1	c.G977A	0.0195	p.R326K	C	T	exon7	SNV
15277	Non-HPD PD	0	32	male	Intestinal cancer	NOTCH2	c.C6332T	0.0297	p.T2111I	G	A	exon34	SNV
15277	Non-HPD PD	0	32	male	Intestinal cancer	NOTCH2	c.C4748T	0.0081	p.S1583F	G	A	exon26	SNV
15277	Non-HPD PD	0	32	male	Intestinal cancer	NTRK1	c.G1556A	0.0275	p.G519D	G	A	exon13	SNV
15277	Non-HPD PD	0	32	male	Intestinal cancer	SPTA1	c.C896A	0.0259	p.S299Y	G	T	exon7	SNV
15277	Non-HPD PD	0	32	male	Intestinal cancer	SPTA1	c.G575A	0.0360	p.R192H	C	T	exon5	SNV
15277	Non-HPD PD	0	32	male	Intestinal cancer	SPTA1	c.G410A	0.0304	p.R137H	C	T	exon4	SNV
15277	Non-HPD PD	0	32	male	Intestinal cancer	DDR2	c.G1433A	0.0295	p.R478H	G	A	exon13	SNV
15277	Non-HPD PD	0	32	male	Intestinal cancer	PDCD1LG2	c.G325A	0.0308	p.A109T	G	A	exon3	SNV
15277	Non-HPD PD	0	32	male	Intestinal cancer	CDKN2A	c.C203T	0.0100	p.A68V	G	A	exon2	SNV
15277	Non-HPD PD	0	32	male	Intestinal cancer	PTCH1	c.C1997T	0.0185	p.T666M	G	A	exon14	SNV
15277	Non-HPD PD	0	32	male	Intestinal cancer	TSC1	c.G3076A	0.0129	p.A1026T	C	T	exon23	SNV
15277	Non-HPD PD	0	32	male	Intestinal cancer	TSC1	c.G2117A	0.0118	p.R706H	C	T	exon17	SNV
15277	Non-HPD PD	0	32	male	Intestinal cancer	NOTCH1	c.C7472A	0.0205	p.S2491Y	G	T	exon34	SNV
15277	Non-HPD PD	0	32	male	Intestinal cancer	NOTCH1	c.G5885A	0.0165	p.R1962H	C	T	exon31	SNV
15277	Non-HPD PD	0	32	male	Intestinal cancer	NOTCH1	c.G5348A	0.0279	p.R1783Q	C	T	exon28	SNV
15277	Non-HPD PD	0	32	male	Intestinal cancer	NOTCH1	c.G4918A	0.0255	p.A1640T	C	T	exon26	SNV
15277	Non-HPD PD	0	32	male	Intestinal cancer	NOTCH1	c.G2644A	0.0371	p.A882T	C	T	exon17	SNV
15277	Non-HPD PD	0	32	male	Intestinal cancer	NOTCH1	c.G2507T	0.0212	p.S836I	C	A	exon16	SNV
15277	Non-HPD PD	0	32	male	Intestinal cancer	NRG1	c.G1120T	0.0280	p.E374*	G	T	exon11	SNV
15277	Non-HPD PD	0	32	male	Intestinal cancer	ZNF703	c.G802A	0.0430	p.A268T	G	A	exon2	SNV
15277	Non-HPD PD	0	32	male	Intestinal cancer	FGFR1	c.C1823T	0.0137	p.A608V	G	A	exon13	SNV
15277	Non-HPD PD	0	32	male	Intestinal cancer	FGFR1	c.G1409A	0.0256	p.R470H	C	T	exon10	SNV
15277	Non-HPD PD	0	32	male	Intestinal cancer	FGFR1	c.C449T	0.0315	p.P150L	G	A	exon5	SNV
15277	Non-HPD PD	0	32	male	Intestinal cancer	FGFR1	c.T381G	0.0128	p.D127E	A	C	exon4	SNV
15277	Non-HPD PD	0	32	male	Intestinal cancer	PREX2	c.T2630C	0.0290	p.I877T	T	C	exon23	SNV
15277	Non-HPD PD	0	32	male	Intestinal cancer	FAM135B	c.G2031T	0.0245	p.K677N	C	A	exon13	SNV
15277	Non-HPD PD	0	32	male	Intestinal cancer	BRCA2	c.G353A	0.0060	p.R118H	G	A	exon4	SNV
15277	Non-HPD PD	0	32	male	Intestinal cancer	BRCA2	c.C1655A	0.0252	p.S552Y	C	A	exon10	SNV
15277	Non-HPD PD	0	32	male	Intestinal cancer	BRCA2	c.C6952T	0.0178	p.R2318*	C	T	exon13	SNV
15277	Non-HPD PD	0	32	male	Intestinal cancer	BRCA2	c.C7601T	0.0370	p.A2534V	C	T	exon15	SNV
15277	Non-HPD PD	0	32	male	Intestinal cancer	BRCA2	c.A9218G	0.0275	p.D3073G	A	G	exon24	SNV
15277	Non-HPD PD	0	32	male	Intestinal cancer	RB1	c.T512G	0.0295	p.L171R	T	G	exon5	SNV
15277	Non-HPD PD	0	32	male	Intestinal cancer	RB1	c.G1352A	0.0229	p.R451H	G	A	exon14	SNV
15277	Non-HPD PD	0	32	male	Intestinal cancer	RB1	c.G2003A	0.0314	p.R668H	G	A	exon20	SNV
15277	Non-HPD PD	0	32	male	Intestinal cancer	IRS2	c.A1637G	0.0447	p.D546G	T	C	exon1	SNV
15277	Non-HPD PD	0	32	male	Intestinal cancer	IRS2	c.C1528A	0.0368	p.L510M	G	T	exon1	SNV
15277	Non-HPD PD	0	32	male	Intestinal cancer	ARID2	c.G854A	0.0226	p.R285Q	G	A	exon8	SNV
15277	Non-HPD PD	0	32	male	Intestinal cancer	ARID2	c.G929A	0.0332	p.R310H	G	A	exon8	SNV
15277	Non-HPD PD	0	32	male	Intestinal cancer	ARID2	c.C2740T	0.0088	p.P914S	C	T	exon15	SNV
15277	Non-HPD PD	0	32	male	Intestinal cancer	ARID2	c.G3319A	0.0245	p.A1107T	G	A	exon15	SNV
15277	Non-HPD PD	0	32	male	Intestinal cancer	TBX3	c.G1487A	0.0183	p.G496D	C	T	exon7	SNV
15277	Non-HPD PD	0	32	male	Intestinal cancer	EMSY	c.C3331T	0.0243	p.R1111C	C	T	exon20	SNV
15277	Non-HPD PD	0	32	male	Intestinal cancer	ATM	c.C659T	0.0269	p.A220V	C	T	exon6	SNV
15277	Non-HPD PD	0	32	male	Intestinal cancer	ATM	c.G3090T	0.0329	p.K1030N	G	T	exon21	SNV
15277	Non-HPD PD	0	32	male	Intestinal cancer	ATM	c.C3613T	0.0056	p.R1205C	C	T	exon25	SNV
15277	Non-HPD PD	0	32	male	Intestinal cancer	ATM	c.C5639T	0.0261	p.T1880M	C	T	exon37	SNV
15277	Non-HPD PD	0	32	male	Intestinal cancer	KMT2A	c.C7622T	0.0367	p.A2541V	C	T	exon27	SNV
15277	Non-HPD PD	0	32	male	Intestinal cancer	KMT2A	c.C9947T	0.0284	p.A3316V	C	T	exon27	SNV
15277	Non-HPD PD	0	32	male	Intestinal cancer	KMT2A	c.A9988G	0.0288	p.T3330A	A	G	exon27	SNV
15277	Non-HPD PD	0	32	male	Intestinal cancer	KMT2A	c.C10090T	0.0067	p.H3364Y	C	T	exon27	SNV
15277	Non-HPD PD	0	32	male	Intestinal cancer	KMT2A	c.C10417T	0.0289	p.R3473C	C	T	exon27	SNV
15277	Non-HPD PD	0	32	male	Intestinal cancer	CBL	c.G1837T	0.0209	p.E613*	G	T	exon11	SNV
15277	Non-HPD PD	0	32	male	Intestinal cancer	GATA3	c.G325A	0.0282	p.A109T	G	A	exon3	SNV
15277	Non-HPD PD	0	32	male	Intestinal cancer	GATA3	c.G1186A	0.0089	p.A396T	G	A	exon6	SNV
15277	Non-HPD PD	0	32	male	Intestinal cancer	NRG3	c.T1092G	0.0374	p.I364M	T	G	exon5	SNV
15277	Non-HPD PD	0	32	male	Intestinal cancer	TCF7L2	c.G1681A	0.0098	p.A561T	G	A	exon14	SNV
15277	Non-HPD PD	0	32	male	Intestinal cancer	FGFR2	c.G1942A	0.0252	p.A648T	C	T	exon14	SNV
15277	Non-HPD PD	0	32	male	Intestinal cancer	FGFR2	c.G1573A	0.0226	p.E525K	C	T	exon12	SNV
15277	Non-HPD PD	0	32	male	Intestinal cancer	EP300	c.A5569T	0.0056	p.T1857S	A	T	exon31	SNV
15277	Non-HPD PD	0	32	male	Intestinal cancer	AXIN1	c.A347G	0.0319	p.D116G	T	C	exon2	SNV
15277	Non-HPD PD	0	32	male	Intestinal cancer	TSC2	c.G4378T	0.0318	p.G1460C	G	T	exon34	SNV
15277	Non-HPD PD	0	32	male	Intestinal cancer	CREBBP	c.C5149T	0.0317	p.R1717C	G	A	exon30	SNV
15277	Non-HPD PD	0	32	male	Intestinal cancer	CREBBP	c.C4990T	0.0247	p.R1664C	G	A	exon30	SNV
15277	Non-HPD PD	0	32	male	Intestinal cancer	PALB2	c.C1861T	0.0269	p.P621S	G	A	exon5	SNV
15277	Non-HPD PD	0	32	male	Intestinal cancer	CDH1	c.G285T	0.0170	p.Q95H	G	T	exon3	SNV
15277	Non-HPD PD	0	32	male	Intestinal cancer	FANCA	c.C4040T	0.0182	p.A1347V	G	A	exon41	SNV
15277	Non-HPD PD	0	32	male	Intestinal cancer	FANCA	c.C2392T	0.0265	p.L798F	G	A	exon26	SNV
15277	Non-HPD PD	0	32	male	Intestinal cancer	FANCA	c.G116T	0.0270	p.R39M	C	A	exon2	SNV
15277	Non-HPD PD	0	32	male	Intestinal cancer	NTRK3	c.G1495A	0.0440	p.D499N	C	T	exon14	SNV
15277	Non-HPD PD	0	32	male	Intestinal cancer	ZNF217	c.T2064A	0.0341	p.N688K	A	T	exon3	SNV
15277	Non-HPD PD	0	32	male	Intestinal cancer	ZNF217	c.C1250T	0.0344	p.P417L	G	A	exon1	SNV
15277	Non-HPD PD	0	32	male	Intestinal cancer	ZNF217	c.G843T	0.0224	p.K281N	C	A	exon1	SNV
15277	Non-HPD PD	0	32	male	Intestinal cancer	NF1	c.G1955A	0.0435	p.R652H	G	A	exon17	SNV
15277	Non-HPD PD	0	32	male	Intestinal cancer	NF1	c.G2659A	0.0307	p.A887T	G	A	exon21	SNV
15277	Non-HPD PD	0	32	male	Intestinal cancer	NF1	c.C4247T	0.0280	p.P1416L	C	T	exon32	SNV
15277	Non-HPD PD	0	32	male	Intestinal cancer	NF1	c.C7972T	0.0110	p.H2658Y	C	T	exon55	SNV
15277	Non-HPD PD	0	32	male	Intestinal cancer	CDK12	c.C1850T	0.0271	p.A617V	C	T	exon2	SNV
15277	Non-HPD PD	0	32	male	Intestinal cancer	BRCA1	c.G4192A	0.4894	p.D1398N	C	T	exon12	SNV
15277	Non-HPD PD	0	32	male	Intestinal cancer	BRCA1	c.C1510T	0.0265	p.R504C	G	A	exon10	SNV
15277	Non-HPD PD	0	32	male	Intestinal cancer	RNF43	c.C1969T	0.0261	p.R657W	G	A	exon9	SNV
15277	Non-HPD PD	0	32	male	Intestinal cancer	RNF43	c.C1306T	0.0334	p.R436C	G	A	exon9	SNV
15277	Non-HPD PD	0	32	male	Intestinal cancer	RNF43	c.C1289T	0.0265	p.A430V	G	A	exon9	SNV
15277	Non-HPD PD	0	32	male	Intestinal cancer	BIRC5	c.C394T	0.0069	p.R132C	C	T	exon4	SNV
15277	Non-HPD PD	0	32	male	Intestinal cancer	MAP2K2	c.G250A	0.0066	p.G84R	C	T	exon2	SNV
15277	Non-HPD PD	0	32	male	Intestinal cancer	SMARCA4	c.C2768T	0.0190	p.A923V	C	T	exon20	SNV
15277	Non-HPD PD	0	32	male	Intestinal cancer	NOTCH3	c.C4586T	0.0325	p.A1529V	G	A	exon25	SNV
15277	Non-HPD PD	0	32	male	Intestinal cancer	NOTCH3	c.G4140T	0.0298	p.E1380D	C	A	exon24	SNV
15277	Non-HPD PD	0	32	male	Intestinal cancer	NOTCH3	c.G1346A	0.0175	p.R449H	C	T	exon8	SNV
15277	Non-HPD PD	0	32	male	Intestinal cancer	NOTCH3	c.C1310T	0.0112	p.S437L	G	A	exon8	SNV
15277	Non-HPD PD	0	32	male	Intestinal cancer	NOTCH3	c.G506A	0.0217	p.R169H	C	T	exon4	SNV
15277	Non-HPD PD	0	32	male	Intestinal cancer	NOTCH3	c.G157T	0.0173	p.G53C	C	A	exon2	SNV
15277	Non-HPD PD	0	32	male	Intestinal cancer	CCNE1	c.G330A	0.0167	p.W110*	G	A	exon6	SNV
15277	Non-HPD PD	0	32	male	Intestinal cancer	AKT2	c.A977G	0.0244	p.D326G	T	C	exon11	SNV
15277	Non-HPD PD	0	32	male	Intestinal cancer	AKT2	c.G302A	0.0311	p.R101Q	C	T	exon5	SNV
15277	Non-HPD PD	0	32	male	Intestinal cancer	SMAD4	c.T278C	0.0114	p.V93A	T	C	exon3	SNV
15277	Non-HPD PD	0	32	male	Intestinal cancer	SMAD4	c.C353T	0.0153	p.A118V	C	T	exon3	SNV
15277	Non-HPD PD	0	32	male	Intestinal cancer	SMAD4	c.T1043C	0.0248	p.V348A	T	C	exon9	SNV
15277	Non-HPD PD	0	32	male	Intestinal cancer	SMAD4	c.G1082A	0.0298	p.R361H	G	A	exon9	SNV
15277	Non-HPD PD	0	32	male	Intestinal cancer	SMAD4	c.G1490A	0.0256	p.R497H	G	A	exon12	SNV
15277	Non-HPD PD	0	32	male	Intestinal cancer	RBM10	c.C511T	0.0526	p.R171W	C	T	exon6	SNV
22448	Non-PD	0	74	male	Intestinal cancer	SPTA1	c.6386G>T	0.0179	p.R2129M	C	A	Exon44-32	SNV
22448	Non-PD	0	74	male	Intestinal cancer	KRAS	c.35G>A	0.0334	p.G12D	C	T	Exon2+46	SNV
22448	Non-PD	0	74	male	Intestinal cancer	SMAD2	c.785-1G>T	0.0120	N/A	C	A	IVS7-1	SNV
22448	Non-PD	0	74	male	Intestinal cancer	LRP1B	c.1744C>T	0.0109	p.R582W	G	A	Exon11-46	SNV
22448	Non-PD	0	74	male	Intestinal cancer	ZNF217	c.1778C>T	0.5151	p.S593L	G	A	Exon3+295	SNV
22448	Non-PD	0	74	male	Intestinal cancer	MLH1	c.649C>T	0.4708	p.R217C	C	T	Exon8-29	SNV
22448	Non-PD	0	74	male	Intestinal cancer	PIK3CA	c.1633G>A	0.0110	p.E545K	G	A	Exon10-32	SNV
22448	Non-PD	0	74	male	Intestinal cancer	APC	c.221-1G>A	0.0298	N/A	G	A	IVS3-1	SNV
22448	Non-PD	0	74	male	Intestinal cancer	APC	c.4384A>T	0.0246	p.K1462*	A	T	Exon16+2426	SNV
22448	Non-PD	0	74	male	Intestinal cancer	NOTCH1	c.7607T>A	0.0044	p.V2536D	A	T	Exon34+1427	SNV
22448	Non-PD	0	74	male	Intestinal cancer	AR	c.200A>T	0.0081	p.Q67L	A	T	Exon1+1315	SNV
22448	Non-PD	0	74	male	Intestinal cancer	SPEN	c.2417_2418del	0.0238	p.R806Tfs*14	GA	-	Exon11+567	SNV
22448	Non-PD	0	74	male	Intestinal cancer	SPEN	c.8516del	0.0093	p.P2839Rfs*50	C	-	Exon11-1511	SNV
22448	Non-PD	0	74	male	Intestinal cancer	HRAS	c.26_28del	0.0060	p.V9del	CCA	-	Exon2+79	SNV
22448	Non-PD	0	74	male	Intestinal cancer	KMT2A	c.2318del	0.0169	p.P773Rfs*8	C	-	Exon3-839	SNV
22448	Non-PD	0	74	male	Intestinal cancer	KMT2A	c.2684del	0.0060	p.K895Rfs*54	A	-	Exon3-477	SNV
22448	Non-PD	0	74	male	Intestinal cancer	CBL	c.1380_1382del	0.0644	p.D460del	ATG	-	Exon9-51	SNV
22448	Non-PD	0	74	male	Intestinal cancer	CBL	c.2669del	0.0068	p.N890Tfs*15	A	-	Exon16+235	SNV
22448	Non-PD	0	74	male	Intestinal cancer	HNF1A	c.872dup	0.0732	p.G292Rfs*25	-	C	Exon4-84	SNV
22448	Non-PD	0	74	male	Intestinal cancer	BRCA2	c.8403del	0.0054	p.P2802Lfs*19	T	-	Exon19+72	SNV
22448	Non-PD	0	74	male	Intestinal cancer	NKX2-1	c.708_710del	0.0268	p.G241del	CCG	-	Exon2+335	SNV
22448	Non-PD	0	74	male	Intestinal cancer	CREBBP	c.6743_6745del	0.0360	p.Q2248del	GCT	-	Exon31+1571	SNV
22448	Non-PD	0	74	male	Intestinal cancer	CREBBP	c.5910_5912del	0.0394	p.Q1970del	TGC	-	Exon31+738	SNV
22448	Non-PD	0	74	male	Intestinal cancer	CDK12	c.1233_1235del	0.0097	p.A413del	GCT	-	Exon2+185	SNV
22448	Non-PD	0	74	male	Intestinal cancer	CDK12	c.4382del	0.0142	p.G1461Afs*38	G	-	Exon14+622	SNV
22448	Non-PD	0	74	male	Intestinal cancer	BRCA1	c.1016del	0.0147	p.K339Rfs*2	T	-	Exon10+346	SNV
22448	Non-PD	0	74	male	Intestinal cancer	NOTCH3	c.6274del	0.0059	p.L2092Wfs*57	G	-	Exon33+361	SNV
22448	Non-PD	0	74	male	Intestinal cancer	NOTCH3	c.6102dup	0.0116	p.G2035Rfs*60	-	G	Exon33+190	SNV
22448	Non-PD	0	74	male	Intestinal cancer	NOTCH3	c.6102del	0.0206	p.G2035Vfs*50	G	-	Exon33+189	SNV
22448	Non-PD	0	74	male	Intestinal cancer	NOTCH3	c.13del	0.0069	p.A5Pfs*29	C	-	Exon1+89	SNV
22448	Non-PD	0	74	male	Intestinal cancer	ALK	c.474del	0.0109	p.E160Rfs*26	G	-	Exon1-194	SNV
22448	Non-PD	0	74	male	Intestinal cancer	APC	c.5633del	0.0059	p.K1878Rfs*4	A	-	Exon16+3675	SNV
22448	Non-PD	0	74	male	Intestinal cancer	RAD50	c.2165del	0.0600	p.K722Rfs*14	A	-	Exon13-43	SNV
22448	Non-PD	0	74	male	Intestinal cancer	BRAF	c.1208del	0.0190	p.P403Lfs*8	G	-	Exon10+31	SNV
22448	Non-PD	0	74	male	Intestinal cancer	ZNF703	c.1578del	0.0123	p.G527Afs*16	C	-	Exon2+1331	SNV
22448	Non-PD	0	74	male	Intestinal cancer	MYC	c.154_156del	0.0304	p.Q52del	CAG	-	Exon2+124	SNV
22448	Non-PD	0	74	male	Intestinal cancer	SMARCA2	c.705_707del	0.2423	p.Q238del	CAG	-	Exon4-122	SNV
22448	Non-PD	0	74	male	Intestinal cancer	NOTCH1	c.7244_7246del	0.0273	p.P2415del	GTG	-	Exon34+1064	SNV
22448	Non-PD	0	74	male	Intestinal cancer	RBM10	c.254_256del	0.0375	p.R85del	GGC	-	Exon4+53	SNV
32682	HPD	0	31	female	Intestinal cancer	NTRK1	c.1256C>T	0.0663	p.S419L	C	T	Exon11+5	SNV
32682	HPD	0	31	female	Intestinal cancer	NTRK1	c.1313T>A	0.4009	p.V438E	T	A	Exon11-42	SNV
32682	HPD	0	31	female	Intestinal cancer	ATM	c.7523G>A	0.4997	p.G2508E	G	A	Exon51+8	SNV
32682	HPD	0	31	female	Intestinal cancer	TP53	c.1045G>T	0.1305	p.E349*	C	A	Exon10+52	SNV
32682	HPD	0	31	female	Intestinal cancer	FGFR1	c.1477G>A	0.4800	p.V493M	C	T	Exon11+47	SNV
32682	HPD	0	31	female	Intestinal cancer	AR	c.173A>T	0.3094	p.Q58L	A	T	Exon1+1288	SNV
32682	HPD	0	31	female	Intestinal cancer	MAP3K1	c.2845_2847del	0.3176	p.T949del	CAA	-	Exon14+453	SNV
32682	HPD	0	31	female	Intestinal cancer	SMARCA2	c.705_707del	0.2236	p.Q238del	CAG	-	Exon4-122	SNV
32682	HPD	0	31	female	Intestinal cancer	CDK6		17.0000	gain				CNV
30612	HPD	1	63	female	Intestinal cancer	NOTCH2	c.4738A>G	0.0056	p.K1580E	T	C	Exon26-122	SNV
30612	HPD	1	63	female	Intestinal cancer	SPTA1	c.1351-2A>C	0.0033	N/A	T	G	IVS10-2	SNV
30612	HPD	1	63	female	Intestinal cancer	GATA3	c.1186G>A	0.0037	p.A396T	G	A	Exon6+136	SNV
30612	HPD	1	63	female	Intestinal cancer	PTEN	c.697C>T	0.0074	p.R233*	C	T	Exon7+63	SNV
30612	HPD	1	63	female	Intestinal cancer	TCF7L2	c.548A>G	0.0033	p.Y183C	A	G	Exon5+65	SNV
30612	HPD	1	63	female	Intestinal cancer	FGFR2	c.2T>C	0.0133	N/A	A	G	Exon2-108	SNV
30612	HPD	1	63	female	Intestinal cancer	KMT2A	c.10355A>G	0.0036	p.H3452R	A	G	Exon27-400	SNV
30612	HPD	1	63	female	Intestinal cancer	KRAS	c.178G>A	0.2251	p.G60S	C	T	Exon3+67	SNV
30612	HPD	1	63	female	Intestinal cancer	IRS2	c.974A>G	0.0078	p.H325R	T	C	Exon1+1488	SNV
30612	HPD	1	63	female	Intestinal cancer	NKX2-1	c.1100A>G	0.0127	p.Y367C	T	C	Exon2+727	SNV
30612	HPD	1	63	female	Intestinal cancer	MAP2K1	c.383G>A	0.0135	p.G128D	G	A	Exon3-56	SNV
30612	HPD	1	63	female	Intestinal cancer	TSC2	c.5363A>G	0.0076	p.Y1788C	A	G	Exon42+104	SNV
30612	HPD	1	63	female	Intestinal cancer	CDH1	c.1522T>C	0.0033	p.Y508H	T	C	Exon10-44	SNV
30612	HPD	1	63	female	Intestinal cancer	MAP2K4	c.260T>C	0.0053	p.L87P	T	C	Exon3+42	SNV
30612	HPD	1	63	female	Intestinal cancer	MAP2K4	c.881G>T	0.0236	p.G294V	G	T	Exon8-11	SNV
30612	HPD	1	63	female	Intestinal cancer	SMAD2	c.937T>G	0.2222	p.L313V	A	C	Exon8-61	SNV
30612	HPD	1	63	female	Intestinal cancer	NOTCH3	c.5779G>T	0.0035	p.A1927S	C	A	Exon31-37	SNV
30612	HPD	1	63	female	Intestinal cancer	CCNE1	c.1123G>A	0.0047	p.A375T	G	A	Exon12+13	SNV
30612	HPD	1	63	female	Intestinal cancer	ALK	c.4573A>G	0.4912	p.K1525E	T	C	Exon29+409	SNV
30612	HPD	1	63	female	Intestinal cancer	ALK	c.3223A>G	0.0040	p.S1075G	T	C	Exon20+51	SNV
30612	HPD	1	63	female	Intestinal cancer	LRP1B	c.10073A>G	0.0031	p.Q3358R	T	C	Exon64+16	SNV
30612	HPD	1	63	female	Intestinal cancer	LRP1B	c.9988A>G	0.0080	p.I3330V	T	C	Exon63+25	SNV
30612	HPD	1	63	female	Intestinal cancer	LRP1B	c.5469T>A	0.0049	p.H1823Q	A	T	Exon33-32	SNV
30612	HPD	1	63	female	Intestinal cancer	LRP1B	c.4228A>C	0.0034	p.S1410R	T	G	Exon26+59	SNV
30612	HPD	1	63	female	Intestinal cancer	LRP1B	c.3824T>G	0.0033	p.L1275R	A	C	Exon24+58	SNV
30612	HPD	1	63	female	Intestinal cancer	ZNF217	c.1693A>G	0.2305	p.K565E	T	C	Exon3+210	SNV
30612	HPD	1	63	female	Intestinal cancer	PIK3CA	c.3140A>G	0.0557	p.H1047R	A	G	Exon21+204	SNV
30612	HPD	1	63	female	Intestinal cancer	PIK3CA	c.3154A>T	0.0211	p.T1052S	A	T	Exon21+218	SNV
30612	HPD	1	63	female	Intestinal cancer	SLIT2	c.2607G>C	0.0205	p.W869C	G	C	Exon26+46	SNV
30612	HPD	1	63	female	Intestinal cancer	PDGFRA	c.954A>C	0.2078	p.K318N	A	C	Exon7+23	SNV
30612	HPD	1	63	female	Intestinal cancer	PDGFRA	c.3098A>T	0.4844	p.D1033V	A	T	Exon22-25	SNV
30612	HPD	1	63	female	Intestinal cancer	FAT1	c.3287G>A	0.0033	p.R1096Q	C	T	Exon3+22	SNV
30612	HPD	1	63	female	Intestinal cancer	FAT1	c.2642G>A	0.0278	p.R881H	C	T	Exon2-624	SNV
30612	HPD	1	63	female	Intestinal cancer	FAT1	c.950T>C	0.0032	p.V317A	A	G	Exon2+968	SNV
30612	HPD	1	63	female	Intestinal cancer	PIK3R1	c.1699A>G	0.2128	p.K567E	A	G	Exon13-47	SNV
30612	HPD	1	63	female	Intestinal cancer	PDGFRB	c.139T>C	0.0107	p.S47P	A	G	Exon3+99	SNV
30612	HPD	1	63	female	Intestinal cancer	FLT4	c.1894C>T	0.2349	p.R632C	G	A	Exon13-127	SNV
30612	HPD	1	63	female	Intestinal cancer	FLT4	c.1865C>T	0.0055	p.A622V	G	A	Exon13-156	SNV
30612	HPD	1	63	female	Intestinal cancer	GLI3	c.3652G>A	0.0096	p.E1218K	C	T	Exon15+1221	SNV
30612	HPD	1	63	female	Intestinal cancer	EGFR	c.1954G>T	0.0221	p.G652W	G	T	Exon17+35	SNV
30612	HPD	1	63	female	Intestinal cancer	EGFR	c.2761A>G	0.0036	p.S921G	A	G	Exon23+60	SNV
30612	HPD	1	63	female	Intestinal cancer	BRAF	c.1781A>G	0.2404	p.D594G	T	C	Exon15+40	SNV
30612	HPD	1	63	female	Intestinal cancer	FGFR1	c.1937G>A	0.2124	p.R646Q	C	T	Exon14-41	SNV
30612	HPD	1	63	female	Intestinal cancer	NOTCH1	c.6562G>T	0.2095	p.G2188C	C	A	Exon34+382	SNV
30612	HPD	1	63	female	Intestinal cancer	NOTCH1	c.4403A>G	0.1902	p.N1468S	T	C	Exon25-184	SNV
30612	HPD	1	63	female	Intestinal cancer	NOTCH1	c.3110A>G	0.5019	p.Q1037R	T	C	Exon19-62	SNV
30612	HPD	1	63	female	Intestinal cancer	NOTCH1	c.794A>G	0.5041	p.N265S	T	C	Exon5+52	SNV
30612	HPD	1	63	female	Intestinal cancer	ARAF	c.1678T>C	0.0054	p.F560L	T	C	Exon15-9	SNV
30612	HPD	1	63	female	Intestinal cancer	AR	c.808G>A	0.0149	p.A270T	G	A	Exon1-809	SNV
30612	HPD	1	63	female	Intestinal cancer	AR	c.1523T>C	0.0183	p.M508T	T	C	Exon1-94	SNV
30612	HPD	1	63	female	Intestinal cancer	GATA3	c.708del	0.0151	p.S237Afs*29	C	-	Exon3-71	SNV
30612	HPD	1	63	female	Intestinal cancer	PTEN	c.867dup	0.0129	p.V290Sfs*8	-	A	Exon8+66	SNV
30612	HPD	1	63	female	Intestinal cancer	TCF7L2	c.1385del	0.1774	p.K462Sfs*23	A	-	Exon14+12	SNV
30612	HPD	1	63	female	Intestinal cancer	BRCA2	c.9981dup	0.0070	p.F3328Ifs*3	-	A	Exon27+333	SNV
30612	HPD	1	63	female	Intestinal cancer	ACVR2A	c.1310del	0.3804	p.K437Rfs*5	A	-	Exon11-38	SNV
30612	HPD	1	63	female	Intestinal cancer	NFE2L2	c.159dup	0.0133	p.L54Tfs*2	-	T	Exon2+115	SNV
30612	HPD	1	63	female	Intestinal cancer	BARD1	c.513del	0.0136	p.D172Mfs*40	T	-	Exon4+149	SNV
30612	HPD	1	63	female	Intestinal cancer	TGFBR2	c.383del	0.2860	p.K128Sfs*35	A	-	Exon3-72	SNV
30612	HPD	1	63	female	Intestinal cancer	TGFBR2	c.382_383del	0.0130	p.K128Afs*3	AA	-	Exon3-72	SNV
30612	HPD	1	63	female	Intestinal cancer	PIK3R1	c.1378dup	0.1828	p.S460Kfs*5	-	A	Exon11-48	SNV
30612	HPD	1	63	female	Intestinal cancer	APC	c.2926dup	0.1829	p.R976Kfs*9	-	A	Exon16+968	SNV
30612	HPD	1	63	female	Intestinal cancer	APC	c.4364dup	0.2073	p.N1455Kfs*2	-	A	Exon16+2406	SNV
30612	HPD	1	63	female	Intestinal cancer	RAD50	c.2165dup	0.1342	p.E723Gfs*5	-	A	Exon13-43	SNV
30612	HPD	1	63	female	Intestinal cancer	GNAQ	c.217del	0.0111	p.R73Gfs*18	T	-	Exon2+81	SNV
30612	HPD	1	63	female	Intestinal cancer	DDR2	c.1971_1972delinsAT	0.0049	p.M657_E855delinsI	GG	AT	Exon16-77	SNV
30612	HPD	1	63	female	Intestinal cancer	LRP1B		0.0000		del	1257	4-11	fusion
43303	Non-PD	0	62	male	Gastric gancer	ALK	c.1648C>T	0.4531	p.L550F	G	A	Exon9+1	SNV
43303	Non-PD	0	62	male	Gastric gancer	MSH2	c.505A>G	0.4858	p.I169V	A	G	Exon3+139	SNV
43303	Non-PD	0	62	male	Gastric gancer	MSH6	c.3205G>C	0.4931	p.G1069R	G	C	Exon5+33	SNV
43303	Non-PD	0	62	male	Gastric gancer	NF1	c.1421G>A	0.0056	p.S474N	G	A	Exon13+29	SNV
27334	Non-PD	1	61	male	Intestinal cancer	SPTA1	c.6119A>T	0.0061	p.K2040M	T	A	Exon43-2	SNV
27334	Non-PD	1	61	male	Intestinal cancer	DDR2	c.2003G>A	0.0063	p.R668H	G	A	Exon16-46	SNV
27334	Non-PD	1	61	male	Intestinal cancer	ATM	c.2413C>T	0.5394	p.R805*	C	T	Exon16+37	SNV
27334	Non-PD	1	61	male	Intestinal cancer	KMT2A	c.1670C>A	0.2307	p.T557N	C	A	Exon3+1168	SNV
27334	Non-PD	1	61	male	Intestinal cancer	KRAS	c.35G>A	0.4113	p.G12D	C	T	Exon2+46	SNV
27334	Non-PD	1	61	male	Intestinal cancer	BRCA2	c.4088A>G	0.0047	p.N1363S	A	G	Exon11+2179	SNV
27334	Non-PD	1	61	male	Intestinal cancer	RB1	c.1410T>G	0.0963	p.I470M	T	G	Exon15-12	SNV
27334	Non-PD	1	61	male	Intestinal cancer	BRCA1	c.272G>A	0.4714	p.C91Y	C	T	Exon5-30	SNV
27334	Non-PD	1	61	male	Intestinal cancer	RNF43	c.1892G>A	0.0049	p.S631N	C	T	Exon9-417	SNV
27334	Non-PD	1	61	male	Intestinal cancer	NOTCH3	c.350G>A	0.2680	p.C117Y	C	T	Exon4+10	SNV
27334	Non-PD	1	61	male	Intestinal cancer	ZNF217	c.1850A>C	0.0030	p.N617T	T	G	Exon3+367	SNV
27334	Non-PD	1	61	male	Intestinal cancer	ZNF217	c.1276G>A	0.0045	p.A426T	C	T	Exon1-91	SNV
27334	Non-PD	1	61	male	Intestinal cancer	PIK3CA	c.1370A>C	0.0088	p.N457T	A	C	Exon8-35	SNV
27334	Non-PD	1	61	male	Intestinal cancer	FGFR3	c.188C>T	0.3743	p.P63L	C	T	Exon3+79	SNV
27334	Non-PD	1	61	male	Intestinal cancer	SLIT2	c.4081G>T	0.0078	p.G1361*	G	T	Exon35-56	SNV
27334	Non-PD	1	61	male	Intestinal cancer	FAT1	c.4763A>G	0.0081	p.D1588G	T	C	Exon9-48	SNV
27334	Non-PD	1	61	male	Intestinal cancer	FAT1	c.2617G>A	0.3480	p.V873M	C	T	Exon2-649	SNV
27334	Non-PD	1	61	male	Intestinal cancer	APC	c.3922A>T	0.5194	p.K1308*	A	T	Exon16+1964	SNV
27334	Non-PD	1	61	male	Intestinal cancer	EGFR	c.3170G>T	0.0051	p.S1057I	G	T	Exon27+8	SNV
27334	Non-PD	1	61	male	Intestinal cancer	ZNF703	c.686C>G	0.0051	p.S229C	C	G	Exon2+443	SNV
27334	Non-PD	1	61	male	Intestinal cancer	ZNF703	c.1484C>T	0.2471	p.A495V	C	T	Exon2+1241	SNV
27334	Non-PD	1	61	male	Intestinal cancer	NOTCH1	c.3373G>A	0.2923	p.A1125T	C	T	Exon21+48	SNV
27334	Non-PD	1	61	male	Intestinal cancer	AR	c.197A>T	0.0600	p.Q66L	A	T	Exon1+1312	SNV
27334	Non-PD	1	61	male	Intestinal cancer	NOTCH2	c.7340del	0.0387	p.G2447Vfs*43	C	-	Exon34+1313	SNV
27334	Non-PD	1	61	male	Intestinal cancer	TCF7L2	c.529del	0.2696	p.L177Sfs*25	C	-	Exon5+46	SNV
27334	Non-PD	1	61	male	Intestinal cancer	TCF7L2	c.1385del	0.4977	p.K462Sfs*23	A	-	Exon14+12	SNV
27334	Non-PD	1	61	male	Intestinal cancer	HNF1A	c.872dup	0.1758	p.G292Rfs*25	-	C	Exon4-84	SNV
27334	Non-PD	1	61	male	Intestinal cancer	BRCA2	c.3648del	0.0054	p.F1216Lfs*12	T	-	Exon11+1739	SNV
27334	Non-PD	1	61	male	Intestinal cancer	RNF43	c.1976dup	0.0367	p.P660Sfs*87	-	C	Exon9-332	SNV
27334	Non-PD	1	61	male	Intestinal cancer	RNF43	c.1975_1976dup	0.1153	p.P660Vfs*41	-	CC	Exon9-332	SNV
27334	Non-PD	1	61	male	Intestinal cancer	RNF43	c.1974_1976dup	0.0083	p.G659dup	-	CCC	Exon9-332	SNV
27334	Non-PD	1	61	male	Intestinal cancer	STK11	c.977_978del	0.1798	p.P326Rfs*33	CA	-	Exon8+57	SNV
27334	Non-PD	1	61	male	Intestinal cancer	MYCN	c.700del	0.2435	p.V234Sfs*27	G	-	Exon2-95	SNV
27334	Non-PD	1	61	male	Intestinal cancer	MSH2	c.1613del	0.4664	p.N538Tfs*5	A	-	Exon10-49	SNV
27334	Non-PD	1	61	male	Intestinal cancer	ACVR2A	c.1310del	0.2229	p.K437Rfs*5	A	-	Exon11-38	SNV
27334	Non-PD	1	61	male	Intestinal cancer	CRKL	c.437del	0.0105	p.K146Rfs*5	A	-	Exon2+126	SNV
27334	Non-PD	1	61	male	Intestinal cancer	EP300	c.6970dup	0.2157	p.H2324Pfs*55	-	C	Exon31-1397	SNV
27334	Non-PD	1	61	male	Intestinal cancer	TGFBR2	c.383del	0.5041	p.K128Sfs*35	A	-	Exon3-72	SNV
27334	Non-PD	1	61	male	Intestinal cancer	TGFBR2	c.382_383del	0.0206	p.K128Afs*3	AA	-	Exon3-72	SNV
27334	Non-PD	1	61	male	Intestinal cancer	TGFBR2	c.1071del	0.2596	p.I358Lfs*30	G	-	Exon4-184	SNV
27334	Non-PD	1	61	male	Intestinal cancer	MAP3K1	c.2845_2847del	0.5964	p.T949del	CAA	-	Exon14+453	SNV
27334	Non-PD	1	61	male	Intestinal cancer	RAD50	c.2165del	0.0732	p.K722Rfs*14	A	-	Exon13-43	SNV
27334	Non-PD	1	61	male	Intestinal cancer	GLI3	c.3098del	0.0157	p.P1033Rfs*46	G	-	Exon15+667	SNV
27334	Non-PD	1	61	male	Intestinal cancer	MET	c.2462del	0.0062	p.F821Sfs*3	T	-	Exon11+98	SNV
27334	Non-PD	1	61	male	Intestinal cancer	ZNF703	c.1565del	0.2333	p.P522Rfs*21	C	-	Exon2+1317	SNV
27334	Non-PD	1	61	male	Intestinal cancer	SMARCA2	c.705_707del	0.1861	p.Q238del	CAG	-	Exon4-122	SNV
27334	Non-PD	1	61	male	Intestinal cancer	AR	c.1130del	0.0273	p.P377Lfs*102	C	-	Exon1-487	SNV
27334	Non-PD	1	61	male	Intestinal cancer	RUNX1T1	c.1256_1257delinsCC	0.0032	p.V419A	CA	GG	Exon10+19	SNV
27334	Non-PD	1	61	male	Intestinal cancer	DDR2		4.0000	gain				CNV
27334	Non-PD	1	61	male	Intestinal cancer	NTRK1		4.0000	gain				CNV
27334	Non-PD	1	61	male	Intestinal cancer	RIT1		4.0000	gain				CNV
27334	Non-PD	1	61	male	Intestinal cancer	ERBB3		4.0000	gain				CNV
27334	Non-PD	1	61	male	Intestinal cancer	AKT2		4.0000	gain				CNV
27334	Non-PD	1	61	male	Intestinal cancer	BRAF		4.0000	gain				CNV
33799	HPD	0	48	male	Intestinal cancer	ATM	c.3106T>C	0.2483	p.F1036L	T	C	Exon21+29	SNV
33799	HPD	0	48	male	Intestinal cancer	ATM	c.6347+1G>A	0.4741	N/A	G	A	IVS43+1	SNV
33799	HPD	0	48	male	Intestinal cancer	KRAS	c.34G>A	0.5109	p.G12S	C	T	Exon2+45	SNV
33799	HPD	0	48	male	Intestinal cancer	EP300	c.5957C>T	0.4838	p.P1986L	C	T	Exon31+896	SNV
33799	HPD	0	48	male	Intestinal cancer	PIK3CA	c.1633G>A	0.3970	p.E545K	G	A	Exon10-32	SNV
33799	HPD	0	48	male	Intestinal cancer	APC	c.2919T>A	0.2448	p.Y973*	T	A	Exon16+961	SNV
33799	HPD	0	48	male	Intestinal cancer	NTRK2	c.877G>T	0.2550	p.E293*	G	T	Exon11+24	SNV
33799	HPD	0	48	male	Intestinal cancer	APC	c.4391_4394del	0.1871	p.E1464Vfs*8	AGAG	-	Exon16+2431	SNV
33799	HPD	0	48	male	Intestinal cancer	SMARCA2	c.705_707del	0.2236	p.Q238del	CAG	-	Exon4-122	SNV
33799	HPD	0	48	male	Intestinal cancer	ERBB2		4.0000	gain				CNV
33799	HPD	0	48	male	Intestinal cancer	PDGFRB		5.0000	gain				CNV
33799	HPD	0	48	male	Intestinal cancer	FGFR1		4.0000	gain				CNV
33799	HPD	0	48	male	Intestinal cancer	CD274		4.0000	gain				CNV
34066	Non-PD	1	76	female	Intestinal cancer	ARID1A	c.5848C>G	0.5069	p.R1950G	C	G	Exon20+724	SNV
34066	Non-PD	1	76	female	Intestinal cancer	BRCA2	c.9538C>T	0.4979	p.L3180F	C	T	Exon26+37	SNV
34066	Non-PD	1	76	female	Intestinal cancer	RB1	c.2626C>T	0.0035	p.R876C	C	T	Exon25-38	SNV
34066	Non-PD	1	76	female	Intestinal cancer	NOTCH3	c.4438G>A	0.0040	p.A1480T	C	T	Exon25+35	SNV
34066	Non-PD	1	76	female	Intestinal cancer	LRP1B	c.5282A>C	0.0036	p.N1761T	T	G	Exon32+73	SNV
34066	Non-PD	1	76	female	Intestinal cancer	ZNF217	c.1039G>C	0.5094	p.E347Q	C	G	Exon1-328	SNV
34066	Non-PD	1	76	female	Intestinal cancer	NOTCH1	c.3679C>T	0.4874	p.P1227S	G	A	Exon23+36	SNV
27342	Non-HPD PD	1	57	female	Intestinal cancer	SPTA1	c.5948A>G	0.0033	p.E1983G	T	C	Exon43+38	SNV
27342	Non-HPD PD	1	57	female	Intestinal cancer	ATM	c.1565A>T	0.0044	p.E522V	A	T	Exon10-43	SNV
27342	Non-HPD PD	1	57	female	Intestinal cancer	KRAS	c.38G>A	0.1043	p.G13D	C	T	Exon2+49	SNV
27342	Non-HPD PD	1	57	female	Intestinal cancer	NTRK3	c.573C>A	0.0032	p.N191K	G	T	Exon7-50	SNV
27342	Non-HPD PD	1	57	female	Intestinal cancer	TP53	c.637C>T	0.1416	p.R213*	G	A	Exon6-36	SNV
27342	Non-HPD PD	1	57	female	Intestinal cancer	NOTCH3	c.6701G>A	0.0668	p.R2234H	C	T	Exon33+788	SNV
27342	Non-HPD PD	1	57	female	Intestinal cancer	NOTCH3	c.415G>A	0.5165	p.D139N	C	T	Exon4+75	SNV
27342	Non-HPD PD	1	57	female	Intestinal cancer	FAT1	c.1643G>A	0.5079	p.R548H	C	T	Exon2-1623	SNV
27342	Non-HPD PD	1	57	female	Intestinal cancer	FLT4	c.3122G>A	0.0049	p.R1041Q	C	T	Exon23+26	SNV
27342	Non-HPD PD	1	57	female	Intestinal cancer	ESR1	c.373G>A	0.0032	p.G125S	G	A	Exon3-80	SNV
27342	Non-HPD PD	1	57	female	Intestinal cancer	MSH6	c.618del	0.4691	p.E207Rfs*4	A	-	Exon3-10	SNV
27342	Non-HPD PD	1	57	female	Intestinal cancer	MAP3K1	c.2845_2847del	0.3302	p.T949del	CAA	-	Exon14+453	SNV
27342	Non-HPD PD	1	57	female	Intestinal cancer	APC	c.4477_4479delinsCA	0.2069	p.T1493Qfs*14	ACG	CA	Exon16+2519	SNV
32658	Non-PD	0	67	female	Gastric gancer	ARID1A	c.6115C>T	0.0614	p.Q2039*	C	T	Exon20+991	SNV
32658	Non-PD	0	67	female	Gastric gancer	FGF19	c.566C>T	0.0037	p.S189F	G	A	Exon3+230	SNV
32658	Non-PD	0	67	female	Gastric gancer	ATM	c.6014T>C	0.0032	p.L2005P	T	C	Exon41+8	SNV
32658	Non-PD	0	67	female	Gastric gancer	RB1	c.143A>G	0.0417	p.E48G	A	G	Exon2+6	SNV
32658	Non-PD	0	67	female	Gastric gancer	MAP2K1	c.170A>C	0.0632	p.K57T	A	C	Exon2+90	SNV
32658	Non-PD	0	67	female	Gastric gancer	TP53	c.337T>G	0.1647	p.F113V	A	C	Exon4-39	SNV
32658	Non-PD	0	67	female	Gastric gancer	RNF43	c.2102G>A	0.0095	p.C701Y	C	T	Exon9-207	SNV
32658	Non-PD	0	67	female	Gastric gancer	RNF43	c.1889C>T	0.0064	p.S630F	G	A	Exon9-420	SNV
32658	Non-PD	0	67	female	Gastric gancer	PIK3CA	c.1624G>A	0.1264	p.E542K	G	A	Exon10-41	SNV
32658	Non-PD	0	67	female	Gastric gancer	FAT1	c.11153C>A	0.0651	p.S3718Y	G	T	Exon19-198	SNV
32658	Non-PD	0	67	female	Gastric gancer	FAT1	c.10166G>A	0.5329	p.R3389K	C	T	Exon16-41	SNV
32658	Non-PD	0	67	female	Gastric gancer	JAK2	c.1849G>T	0.0037	p.V617F	G	T	Exon14-16	SNV
32658	Non-PD	0	67	female	Gastric gancer	MAP3K1	c.2845_2847del	0.3335	p.T949del	CAA	-	Exon14+453	SNV
32658	Non-PD	0	67	female	Gastric gancer	CD274		20.0000	gain				CNV
34064	Non-PD	1	36	male	Intestinal cancer	MTOR	c.5482G>A	0.0129	p.A1828T	C	T	Exon39+118	SNV
34064	Non-PD	1	36	male	Intestinal cancer	MTOR	c.5452C>T	0.0092	p.R1818C	G	A	Exon39+88	SNV
34064	Non-PD	1	36	male	Intestinal cancer	SPEN	c.7957G>A	0.0228	p.A2653T	G	A	Exon11-2070	SNV
34064	Non-PD	1	36	male	Intestinal cancer	MSH2	c.809T>G	0.4854	p.L270R	T	G	Exon5+17	SNV
34064	Non-PD	1	36	male	Intestinal cancer	PIK3CA	c.646G>A	0.0096	p.V216I	G	A	Exon4+84	SNV
34064	Non-PD	1	36	male	Intestinal cancer	FAT1	c.1886C>A	0.0101	p.S629*	G	T	Exon2-1380	SNV
34064	Non-PD	1	36	male	Intestinal cancer	APC	c.847C>T	0.0253	p.R283*	C	T	Exon9+13	SNV
34064	Non-PD	1	36	male	Intestinal cancer	ARID1A	c.5548del	0.0289	p.D1850Tfs*33	G	-	Exon20+424	SNV
34064	Non-PD	1	36	male	Intestinal cancer	CBL	c.1380_1382del	0.0633	p.D460del	ATG	-	Exon9-51	SNV
34064	Non-PD	1	36	male	Intestinal cancer	CREBBP	c.6743_6745del	0.0347	p.Q2248del	GCT	-	Exon31+1571	SNV
34064	Non-PD	1	36	male	Intestinal cancer	CREBBP	c.5910_5912del	0.0497	p.Q1970del	TGC	-	Exon31+738	SNV
34064	Non-PD	1	36	male	Intestinal cancer	STK11	c.842del	0.0351	p.P281Rfs*6	C	-	Exon6-21	SNV
34064	Non-PD	1	36	male	Intestinal cancer	MSH2	c.2081_2082dup	0.0224	p.V695Lfs*16	-	TT	Exon13+77	SNV
34064	Non-PD	1	36	male	Intestinal cancer	APC	c.4666dup	0.0216	p.T1556Nfs*3	-	A	Exon16+2708	SNV
34064	Non-PD	1	36	male	Intestinal cancer	BRAF	c.1208del	0.0279	p.P403Lfs*8	G	-	Exon10+31	SNV
34019	Non-PD	1	72	male	Gastric gancer	MTOR	c.1378C>T	0.0111	p.R460*	G	A	Exon9-35	SNV
34019	Non-PD	1	72	male	Gastric gancer	KRAS	c.35G>C	0.0063	p.G12A	C	G	Exon2+46	SNV
34019	Non-PD	1	72	male	Gastric gancer	PIK3CA	c.3140A>G	0.0037	p.H1047R	A	G	Exon21+204	SNV
34019	Non-PD	1	72	male	Gastric gancer	FAT1	c.13276C>T	0.0105	p.P4426S	G	A	Exon27+138	SNV
34019	Non-PD	1	72	male	Gastric gancer	GLI3	c.3090C>A	0.0097	p.C1030*	G	T	Exon15+659	SNV
34019	Non-PD	1	72	male	Gastric gancer	MAP3K1	c.2845_2847del	0.5732	p.T949del	CAA	-	Exon14+453	SNV
34019	Non-PD	1	72	male	Gastric gancer	AR	c.1411_1412insAG	0.0227	p.G471Efs*9	-	GA	Exon1-207	SNV
32694	Non-PD	1	78	male	Gastric gancer	MTOR	c.5518A>G	0.0067	p.T1840A	T	C	Exon39-96	SNV
32694	Non-PD	1	78	male	Gastric gancer	NRAS	c.182A>G	0.3902	p.Q61R	T	C	Exon3+71	SNV
32694	Non-PD	1	78	male	Gastric gancer	SPTA1	c.533A>T	0.0040	p.E178V	T	A	Exon5+2	SNV
32694	Non-PD	1	78	male	Gastric gancer	TP53	c.198G>A	0.3937	p.M66I	C	T	Exon4+102	SNV
32694	Non-PD	1	78	male	Gastric gancer	FGFR3	c.2054G>T	0.0716	p.W685L	G	T	Exon16+24	SNV
32694	Non-PD	1	78	male	Gastric gancer	FAT1	c.13156T>C	0.0953	p.S4386P	A	G	Exon27+18	SNV
32694	Non-PD	1	78	male	Gastric gancer	FAT1	c.976G>T	0.0097	p.D326Y	C	A	Exon2+994	SNV
32694	Non-PD	1	78	male	Gastric gancer	BRCA2	c.5218_5223del	0.0720	p.L1740_S1741del	TTTAAG	-	Exon11-1620	SNV
32694	Non-PD	1	78	male	Gastric gancer	MAP3K1	c.2845_2847del	0.3490	p.T949del	CAA	-	Exon14+453	SNV
32694	Non-PD	1	78	male	Gastric gancer	DDR2		20.0000	gain				CNV
32694	Non-PD	1	78	male	Gastric gancer	NTRK1		20.0000	gain				CNV
32694	Non-PD	1	78	male	Gastric gancer	RIT1		20.0000	gain				CNV
32694	Non-PD	1	78	male	Gastric gancer	NOTCH3		20.0000	gain				CNV
32694	Non-PD	1	78	male	Gastric gancer	EGFR		20.0000	gain				CNV
32694	Non-PD	1	78	male	Gastric gancer	GLI3		20.0000	gain				CNV
32694	Non-PD	1	78	male	Gastric gancer	NRG1		20.0000	gain				CNV
32694	Non-PD	1	78	male	Gastric gancer	PREX2		20.0000	gain				CNV
32694	Non-PD	1	78	male	Gastric gancer	FAM135B		20.0000	gain				CNV
32694	Non-PD	1	78	male	Gastric gancer	PTK2		20.0000	gain				CNV
33802	Non-HPD PD	1	72	female	Intestinal cancer	SPTA1	c.6115C>A	0.4861	p.Q2039K	G	T	Exon43-6	SNV
33802	Non-HPD PD	1	72	female	Intestinal cancer	ATM	c.2804C>A	0.4901	p.T935K	C	A	Exon18-35	SNV
33802	Non-HPD PD	1	72	female	Intestinal cancer	ATM	c.3278T>A	0.0100	p.I1093N	T	A	Exon22-7	SNV
33802	Non-HPD PD	1	72	female	Intestinal cancer	FLT1	c.228A>G	0.8702	p.I76M	T	C	Exon3+67	SNV
33802	Non-HPD PD	1	72	female	Intestinal cancer	BRCA2	c.5503A>C	0.7153	p.N1835H	A	C	Exon11-1339	SNV
33802	Non-HPD PD	1	72	female	Intestinal cancer	RB1	c.1421+2T>C	0.6636	N/A	T	C	IVS15+2	SNV
33802	Non-HPD PD	1	72	female	Intestinal cancer	MAP2K1	c.229G>T	0.2910	p.G77C	G	T	Exon2-63	SNV
33802	Non-HPD PD	1	72	female	Intestinal cancer	CREBBP	c.433C>T	0.3070	p.P145S	G	A	Exon2+348	SNV
33802	Non-HPD PD	1	72	female	Intestinal cancer	TP53	c.772G>A	0.5528	p.E258K	C	T	Exon7-11	SNV
33802	Non-HPD PD	1	72	female	Intestinal cancer	NOTCH3	c.5684G>T	0.0311	p.R1895L	C	A	Exon31+17	SNV
33802	Non-HPD PD	1	72	female	Intestinal cancer	NOTCH3	c.5127G>T	0.4363	p.K1709N	C	A	Exon28+13	SNV
33802	Non-HPD PD	1	72	female	Intestinal cancer	MSH2	c.505A>G	0.4855	p.I169V	A	G	Exon3+139	SNV
33802	Non-HPD PD	1	72	female	Intestinal cancer	LRP1B	c.8862G>T	0.2785	p.W2954C	C	A	Exon56+12	SNV
33802	Non-HPD PD	1	72	female	Intestinal cancer	LRP1B	c.5993C>T	0.2344	p.P1998L	G	A	Exon37-31	SNV
33802	Non-HPD PD	1	72	female	Intestinal cancer	LRP1B	c.5755G>T	0.3015	p.A1919S	C	A	Exon35-4	SNV
33802	Non-HPD PD	1	72	female	Intestinal cancer	ERBB4	c.3513T>G	0.0171	p.F1171L	A	C	Exon28+32	SNV
33802	Non-HPD PD	1	72	female	Intestinal cancer	NOTCH1	c.6636C>A	0.2795	p.D2212E	G	T	Exon34+456	SNV
33802	Non-HPD PD	1	72	female	Intestinal cancer	AR	c.2029G>C	0.4122	p.V677L	G	C	Exon4+144	SNV
33802	Non-HPD PD	1	72	female	Intestinal cancer	IRS2	c.194_195delinsT	0.0040	p.G65Vfs*28	CC	A	Exon1+708	SNV
43319	Non-PD	1	37	female	Intestinal cancer	ATM	c.8842A>G	0.4767	p.I2948V	A	G	Exon61-9	SNV
43319	Non-PD	1	37	female	Intestinal cancer	CDK12	c.1031G>A	0.0044	p.R344Q	G	A	Exon1-16	SNV
43319	Non-PD	1	37	female	Intestinal cancer	FAT1	c.11036A>G	0.0040	p.Q3679R	T	C	Exon19-315	SNV
43319	Non-PD	1	37	female	Intestinal cancer	FGFR2	c.1022C>T	0.0033	p.T341M	G	A	Exon8-63	SNV
24464	Non-PD	1	32	male	Intestinal cancer	SPTA1	c.3208C>T	0.0154	p.R1070W	G	A	Exon23+20	SNV
24464	Non-PD	1	32	male	Intestinal cancer	ARID2	c.929G>A	0.0143	p.R310H	G	A	Exon8-95	SNV
24464	Non-PD	1	32	male	Intestinal cancer	IRS2	c.2603C>T	0.0182	p.S868L	G	A	Exon1-1410	SNV
24464	Non-PD	1	32	male	Intestinal cancer	IRS2	c.1757C>A	0.0207	p.P586Q	G	T	Exon1-2256	SNV
24464	Non-PD	1	32	male	Intestinal cancer	NF1	c.3842C>T	0.0154	p.A1281V	C	T	Exon28-29	SNV
24464	Non-PD	1	32	male	Intestinal cancer	NF1	c.5902C>T	0.0139	p.R1968*	C	T	Exon40+90	SNV
24464	Non-PD	1	32	male	Intestinal cancer	NOTCH3	c.4631G>A	0.0151	p.R1544H	C	T	Exon25-106	SNV
24464	Non-PD	1	32	male	Intestinal cancer	CCNE1	c.1220C>T	0.0150	p.P407L	C	T	Exon12+110	SNV
24464	Non-PD	1	32	male	Intestinal cancer	SETD2	c.1334G>A	0.0184	p.R445H	C	T	Exon3+1247	SNV
24464	Non-PD	1	32	male	Intestinal cancer	ATR	c.7630C>A	0.0229	p.R2544S	G	T	Exon45-26	SNV
24464	Non-PD	1	32	male	Intestinal cancer	KDR	c.925G>A	0.0161	p.A309T	C	T	Exon7-52	SNV
24464	Non-PD	1	32	male	Intestinal cancer	APC	c.1690C>T	0.0191	p.R564*	C	T	Exon14-54	SNV
24464	Non-PD	1	32	male	Intestinal cancer	FLT4	c.1849G>T	0.0041	p.A617S	C	A	Exon13-172	SNV
24464	Non-PD	1	32	male	Intestinal cancer	RUNX1T1	c.712C>T	0.0151	p.R238W	G	A	Exon6+83	SNV
24464	Non-PD	1	32	male	Intestinal cancer	FAM135B	c.1474A>T	0.5031	p.M492L	T	A	Exon13+216	SNV
24464	Non-PD	1	32	male	Intestinal cancer	KMT2A	c.2318del	0.0239	p.P773Rfs*8	C	-	Exon3-839	SNV
24464	Non-PD	1	32	male	Intestinal cancer	NTRK3	c.485del	0.0087	p.F162Sfs*41	A	-	Exon7+21	SNV
24464	Non-PD	1	32	male	Intestinal cancer	MSH6	c.741del	0.0267	p.K247Nfs*32	A	-	Exon4+114	SNV
24464	Non-PD	1	32	male	Intestinal cancer	MAP3K1	c.2845_2847del	0.3090	p.T949del	CAA	-	Exon14+453	SNV
24464	Non-PD	1	32	male	Intestinal cancer	APC	c.4391_4394del	0.0130	p.E1464Vfs*8	AGAG	-	Exon16+2431	SNV
24464	Non-PD	1	32	male	Intestinal cancer	BRAF	c.1208del	0.0191	p.P403Lfs*8	G	-	Exon10+31	SNV
16575	Non-PD	1	55	male	Intestinal cancer	CBL	c.1919C>T	0.0511	p.T640M	C	T	Exon11-23	SNV
16575	Non-PD	1	55	male	Intestinal cancer	KRAS	c.38G>A	0.0686	p.G13D	C	T	Exon2+49	SNV
16575	Non-PD	1	55	male	Intestinal cancer	TP53	c.469G>T	0.1197	p.V157F	C	A	Exon5-91	SNV
16575	Non-PD	1	55	male	Intestinal cancer	SMARCA4	c.3615C>A	0.0090	p.C1205*	C	A	Exon27+69	SNV
16575	Non-PD	1	55	male	Intestinal cancer	LRP1B	c.8975T>A	0.0047	p.L2992H	A	T	Exon56-60	SNV
16575	Non-PD	1	55	male	Intestinal cancer	ERBB4	c.3668A>C	0.0077	p.K1223T	T	G	Exon28+187	SNV
16575	Non-PD	1	55	male	Intestinal cancer	MLH1	c.2106T>G	0.5364	p.S702R	T	G	Exon19+3	SNV
16575	Non-PD	1	55	male	Intestinal cancer	FAT1	c.11878G>A	0.4930	p.G3960R	C	T	Exon22-226	SNV
16575	Non-PD	1	55	male	Intestinal cancer	RICTOR	c.3481A>G	0.0987	p.T1161A	T	C	Exon31+354	SNV
16575	Non-PD	1	55	male	Intestinal cancer	FGFR1	c.1770C>A	0.0137	p.N590K	G	T	Exon13-85	SNV
16575	Non-PD	1	55	male	Intestinal cancer	PREX2	c.2268G>T	0.0052	p.W756C	G	T	Exon21+18	SNV
16575	Non-PD	1	55	male	Intestinal cancer	PIK3CA	c.1015_1038dup	0.0195	p.L339_V346dup	-	CTTTGTGCAACCTACGTGAATGTA	Exon5-22	SNV
16575	Non-PD	1	55	male	Intestinal cancer	MAP3K1	c.2845_2847del	0.3225	p.T949del	CAA	-	Exon14+453	SNV
16575	Non-PD	1	55	male	Intestinal cancer	APC	c.4393_4394dup	0.0908	p.S1465Rfs*9	-	AG	Exon16+2436	SNV
16575	Non-PD	1	55	male	Intestinal cancer	APC	c.4384_4385insG	0.0056	p.K1462Rfs*7	-	G	Exon16+2426	SNV
16575	Non-PD	1	55	male	Intestinal cancer	PREX2	c.1698_1719del	0.4658	p.D566Efs*2	TGAGGAAATGGAGGGATCAAAT	-	Exon16+56	SNV
16575	Non-PD	1	55	male	Intestinal cancer	TP53	c.78_79delinsGT	0.0044	p.P27S	GA	AC	Exon3+4	SNV
34017	Non-HPD PD	1	65	male	Gastric gancer	SPEN	c.9407G>A	0.4985	p.R3136H	G	A	Exon11-620	SNV
34017	Non-HPD PD	1	65	male	Gastric gancer	NOTCH2	c.3752G>A	0.0069	p.R1251H	C	T	Exon23+97	SNV
34017	Non-HPD PD	1	65	male	Gastric gancer	CDK4	c.464A>C	0.0135	p.K155T	T	G	Exon4-59	SNV
34017	Non-HPD PD	1	65	male	Gastric gancer	AKT1	c.155T>C	0.0172	p.L52P	A	G	Exon4-21	SNV
34017	Non-HPD PD	1	65	male	Gastric gancer	CREBBP	c.5140G>A	0.0234	p.V1714M	C	T	Exon30-33	SNV
34017	Non-HPD PD	1	65	male	Gastric gancer	SMAD4	c.1591C>T	0.0469	p.R531W	C	T	Exon12+144	SNV
34017	Non-HPD PD	1	65	male	Gastric gancer	SMAD4	c.1610A>G	0.0421	p.D537G	A	G	Exon12+163	SNV
34017	Non-HPD PD	1	65	male	Gastric gancer	NOTCH3	c.2926G>A	0.0343	p.V976I	C	T	Exon18-69	SNV
34017	Non-HPD PD	1	65	male	Gastric gancer	ALK	c.2744G>T	0.0359	p.W915L	C	A	Exon16-72	SNV
34017	Non-HPD PD	1	65	male	Gastric gancer	MSH2	c.1661G>T	0.0199	p.S554I	G	T	Exon10-1	SNV
34017	Non-HPD PD	1	65	male	Gastric gancer	MSH2	c.2458+1G>C	0.0210	N/A	G	C	IVS14+1	SNV
34017	Non-HPD PD	1	65	male	Gastric gancer	FAT1	c.11458A>C	0.0171	p.S3820R	T	G	Exon20-25	SNV
34017	Non-HPD PD	1	65	male	Gastric gancer	APC	c.790C>T	0.0324	p.Q264*	C	T	Exon8-45	SNV
34017	Non-HPD PD	1	65	male	Gastric gancer	ESR1	c.1712C>T	0.0127	p.A571V	C	T	Exon10+159	SNV
34017	Non-HPD PD	1	65	male	Gastric gancer	BRAF	c.1799T>A	0.0475	p.V600E	A	T	Exon15+58	SNV
34017	Non-HPD PD	1	65	male	Gastric gancer	CDKN2A	c.383G>T	0.0236	p.R128L	C	A	Exon2-75	SNV
34017	Non-HPD PD	1	65	male	Gastric gancer	NOTCH1	c.4981C>T	0.0172	p.R1661W	G	A	Exon26-38	SNV
34017	Non-HPD PD	1	65	male	Gastric gancer	NOTCH1	c.4810G>A	0.0110	p.V1604M	C	T	Exon26-209	SNV
34017	Non-HPD PD	1	65	male	Gastric gancer	ARID1A	c.4220del	0.0195	p.P1407Qfs*74	C	-	Exon18+119	SNV
34017	Non-HPD PD	1	65	male	Gastric gancer	ATR	c.979_980del	0.0031	p.V327Hfs*3	AC	-	Exon4-191	SNV
34017	Non-HPD PD	1	65	male	Gastric gancer	APC	c.4666dup	0.0200	p.T1556Nfs*3	-	A	Exon16+2708	SNV
32681	Non-HPD PD	0	59	male	Gastric gancer	SPTA1	c.530A>T	0.0034	p.K177M	T	A	Exon4-2	SNV
32681	Non-HPD PD	0	59	male	Gastric gancer	RET	c.1597G>A	0.5883	p.G533S	G	A	Exon8-52	SNV
32681	Non-HPD PD	0	59	male	Gastric gancer	ATM	c.3334C>T	0.5851	p.P1112S	C	T	Exon23+50	SNV
32681	Non-HPD PD	0	59	male	Gastric gancer	TP53	c.338T>G	0.1594	p.F113C	A	C	Exon4-38	SNV
32681	Non-HPD PD	0	59	male	Gastric gancer	NOTCH3	c.709G>A	0.4989	p.V237M	C	T	Exon5+30	SNV
32681	Non-HPD PD	0	59	male	Gastric gancer	LRP1B	c.6796G>T	0.0788	p.E2266*	C	A	Exon41-4	SNV
32681	Non-HPD PD	0	59	male	Gastric gancer	CTNNB1	c.110C>T	0.1473	p.S37F	C	T	Exon3+97	SNV
32681	Non-HPD PD	0	59	male	Gastric gancer	PIK3CA	c.1633G>A	0.0792	p.E545K	G	A	Exon10-32	SNV
32681	Non-HPD PD	0	59	male	Gastric gancer	PDGFRB	c.3044A>G	0.4690	p.N1015S	T	C	Exon22-94	SNV
32681	Non-HPD PD	0	59	male	Gastric gancer	ZNF703	c.1537_1542del	0.0078	p.A513_A514del	CGCCGC	-	Exon2+1272	SNV
32681	Non-HPD PD	0	59	male	Gastric gancer	NTRK1		5.0000	gain				CNV
32681	Non-HPD PD	0	59	male	Gastric gancer	ERBB2		4.0000	gain				CNV
32681	Non-HPD PD	0	59	male	Gastric gancer	CCNE1		16.0000	gain				CNV
32681	Non-HPD PD	0	59	male	Gastric gancer	RICTOR		4.0000	gain				CNV
30609	Non-PD	1	48	male	Intestinal cancer	SPTA1	c.224T>C	0.5063	p.I75T	A	G	Exon2-41	SNV
30609	Non-PD	1	48	male	Intestinal cancer	NRG3	c.1127T>C	0.4894	p.M376T	T	C	Exon5-31	SNV
30609	Non-PD	1	48	male	Intestinal cancer	MSH2	c.2458+1G>A	0.4459	N/A	G	A	IVS14+1	SNV
30609	Non-PD	1	48	male	Intestinal cancer	FAT1	c.1148A>C	0.0033	p.N383T	T	G	Exon2+1166	SNV
30609	Non-PD	1	48	male	Intestinal cancer	APC	c.4019C>G	0.4847	p.S1340C	C	G	Exon16+2061	SNV
30609	Non-PD	1	48	male	Intestinal cancer	APC	c.6272G>A	0.4939	p.G2091D	G	A	Exon16+4314	SNV
30609	Non-PD	1	48	male	Intestinal cancer	AR	c.1402_1403insAG	0.0133	p.G468Efs*12	-	GA	Exon1-216	SNV
34063	Non-PD	1	55	female	Intestinal cancer	TCF7L2	c.1706C>A	0.0064	p.P569Q	C	A	Exon14+333	SNV
34063	Non-PD	1	55	female	Intestinal cancer	BRCA2	c.7088A>G	0.5043	p.Y2363C	A	G	Exon14+81	SNV
34063	Non-PD	1	55	female	Intestinal cancer	SMARCA4	c.3566G>A	0.0097	p.R1189Q	G	A	Exon27+20	SNV
34063	Non-PD	1	55	female	Intestinal cancer	NOTCH3	c.571G>A	0.0051	p.G191R	C	T	Exon4-109	SNV
34063	Non-PD	1	55	female	Intestinal cancer	ALK	c.3068T>G	0.4815	p.V1023G	A	C	Exon19+1	SNV
34063	Non-PD	1	55	female	Intestinal cancer	MSH6	c.2561A>T	0.4871	p.K854M	A	T	Exon4-612	SNV
34063	Non-PD	1	55	female	Intestinal cancer	MLH1	c.436C>T	0.0130	p.Q146*	C	T	Exon5-18	SNV
34063	Non-PD	1	55	female	Intestinal cancer	SETD2	c.4261C>G	0.0091	p.L1421V	G	C	Exon3-194	SNV
34063	Non-PD	1	55	female	Intestinal cancer	SETD2	c.2283G>A	0.4797	p.M761I	C	T	Exon3-2172	SNV
34063	Non-PD	1	55	female	Intestinal cancer	PIK3CA	c.3140A>G	0.0057	p.H1047R	A	G	Exon21+204	SNV
34063	Non-PD	1	55	female	Intestinal cancer	PDGFRA	c.3098A>T	0.4971	p.D1033V	A	T	Exon22-25	SNV
34063	Non-PD	1	55	female	Intestinal cancer	ESR1	c.1201A>G	0.0048	p.K401E	A	G	Exon7-35	SNV
34063	Non-PD	1	55	female	Intestinal cancer	AR	c.1186G>T	0.0059	p.G396C	G	T	Exon1-431	SNV
34063	Non-PD	1	55	female	Intestinal cancer	MAP3K1	c.2845_2847del	0.5721	p.T949del	CAA	-	Exon14+453	SNV
34063	Non-PD	1	55	female	Intestinal cancer	APC	c.3279del	0.0061	p.F1093Lfs*33	T	-	Exon16+1321	SNV
28776	Non-PD	0	75	female	Gastric gancer	SPTA1	c.449A>G	0.1521	p.K150R	T	C	Exon4+59	SNV
28776	Non-PD	0	75	female	Gastric gancer	ATM	c.8495G>A	0.7071	p.R2832H	G	A	Exon58+77	SNV
28776	Non-PD	0	75	female	Gastric gancer	IRS2	c.1451G>C	0.4440	p.G484A	C	G	Exon1+1965	SNV
28776	Non-PD	0	75	female	Gastric gancer	NOTCH3	c.6316G>A	0.0035	p.D2106N	C	T	Exon33+403	SNV
28776	Non-PD	0	75	female	Gastric gancer	NOTCH3	c.4489G>A	0.2690	p.G1497R	C	T	Exon25+86	SNV
28776	Non-PD	0	75	female	Gastric gancer	NOTCH3	c.1654G>A	0.2225	p.D552N	C	T	Exon11+48	SNV
28776	Non-PD	0	75	female	Gastric gancer	ALK	c.456G>T	0.5558	p.E152D	C	A	Exon1-212	SNV
28776	Non-PD	0	75	female	Gastric gancer	LRP1B	c.13472G>T	0.1192	p.G4491V	C	A	Exon89+57	SNV
28776	Non-PD	0	75	female	Gastric gancer	LRP1B	c.13219G>A	0.0157	p.D4407N	C	T	Exon86-29	SNV
28776	Non-PD	0	75	female	Gastric gancer	LRP1B	c.13096G>A	0.1005	p.G4366R	C	T	Exon85-47	SNV
28776	Non-PD	0	75	female	Gastric gancer	MAP3K1	c.2845_2847del	0.5707	p.T949del	CAA	-	Exon14+453	SNV
28776	Non-PD	0	75	female	Gastric gancer	RAD50	c.2165del	0.0497	p.K722Rfs*14	A	-	Exon13-43	SNV
28776	Non-PD	0	75	female	Gastric gancer	MYC	c.154_156del	0.0247	p.Q52del	CAG	-	Exon2+124	SNV
28776	Non-PD	0	75	female	Gastric gancer	CCNE1		20.0000	gain				CNV
28776	Non-PD	0	75	female	Gastric gancer	ZNF217		7.0000	gain				CNV
28776	Non-PD	0	75	female	Gastric gancer	MYC		5.0000	gain				CNV
28776	Non-PD	0	75	female	Gastric gancer	NRG1		9.0000	gain				CNV
28776	Non-PD	0	75	female	Gastric gancer	ZNF703		12.0000	gain				CNV
34058	Non-PD	0	70	male	Gastric gancer	CCND1	c.531C>G	0.4750	p.I177M	C	G	Exon3-44	SNV
34058	Non-PD	0	70	male	Gastric gancer	TP53	c.517G>A	0.2138	p.V173M	C	T	Exon5-43	SNV
34058	Non-PD	0	70	male	Gastric gancer	NOTCH3	c.4576C>A	0.0039	p.R1526S	G	T	Exon25-161	SNV
34058	Non-PD	0	70	male	Gastric gancer	NOTCH3	c.499C>T	0.4798	p.P167S	G	A	Exon4+159	SNV
34058	Non-PD	0	70	male	Gastric gancer	MSH2	c.505A>G	0.4647	p.I169V	A	G	Exon3+139	SNV
34058	Non-PD	0	70	male	Gastric gancer	FGFR3	c.130G>A	0.4714	p.G44S	G	A	Exon3+21	SNV
34058	Non-PD	0	70	male	Gastric gancer	GLI3	c.3350C>T	0.0062	p.P1117L	G	A	Exon15+919	SNV
34058	Non-PD	0	70	male	Gastric gancer	ATM	c.1285_1286insT	0.0929	p.N429Ifs*3	-	T	Exon10+50	SNV
34058	Non-PD	0	70	male	Gastric gancer	KMT2A	c.2318dup	0.0512	p.S774Vfs*12	-	C	Exon3-839	SNV
34058	Non-PD	0	70	male	Gastric gancer	JAK3		9.0000	gain				CNV
34058	Non-PD	0	70	male	Gastric gancer	RICTOR		6.0000	gain				CNV
34058	Non-PD	0	70	male	Gastric gancer	MET		20.0000	gain				CNV
34058	Non-PD	0	70	male	Gastric gancer	CD274		5.0000	gain				CNV
34058	Non-PD	0	70	male	Gastric gancer	MLH1		0.0000		del	674	2-9	fusion
33805	Non-PD	1	44	male	Intestinal cancer	LRP1B	c.7045C>G	0.4875	p.L2349V	G	C	Exon43+56	SNV
33805	Non-PD	1	44	male	Intestinal cancer	ZNF217	c.52A>G	0.4879	p.M18V	T	C	Exon1+323	SNV
33805	Non-PD	1	44	male	Intestinal cancer	FGFR1	c.304G>A	0.5213	p.V102I	C	T	Exon3-55	SNV
33805	Non-PD	1	44	male	Intestinal cancer	SPEN	c.6164del	0.0341	p.P2055Lfs*9	C	-	Exon11-3863	SNV
33805	Non-PD	1	44	male	Intestinal cancer	ARID1A	c.1445_1447del	0.0112	p.Q482del	CAG	-	Exon3+94	SNV
33805	Non-PD	1	44	male	Intestinal cancer	ARID1A	c.4210_4212del	0.0135	p.Q1404del	CAG	-	Exon18+109	SNV
33805	Non-PD	1	44	male	Intestinal cancer	ARID1A	c.5299_5301del	0.0173	p.E1767del	GAA	-	Exon20+175	SNV
33805	Non-PD	1	44	male	Intestinal cancer	EMSY	c.3223del	0.0211	p.Q1075Rfs*23	C	-	Exon19-51	SNV
33805	Non-PD	1	44	male	Intestinal cancer	CBL	c.1380_1382del	0.0822	p.D460del	ATG	-	Exon9-51	SNV
33805	Non-PD	1	44	male	Intestinal cancer	HNF1A	c.872dup	0.1036	p.G292Rfs*25	-	C	Exon4-84	SNV
33805	Non-PD	1	44	male	Intestinal cancer	RB1	c.2051del	0.0107	p.F684Sfs*12	T	-	Exon20-56	SNV
33805	Non-PD	1	44	male	Intestinal cancer	NKX2-1	c.708_710del	0.0567	p.G241del	CCG	-	Exon2+335	SNV
33805	Non-PD	1	44	male	Intestinal cancer	CDK12	c.4382del	0.0249	p.G1461Afs*38	G	-	Exon14+622	SNV
33805	Non-PD	1	44	male	Intestinal cancer	RNF43	c.1976del	0.0283	p.G659Vfs*41	C	-	Exon9-333	SNV
33805	Non-PD	1	44	male	Intestinal cancer	NOTCH3	c.6102del	0.0255	p.G2035Vfs*50	G	-	Exon33+189	SNV
33805	Non-PD	1	44	male	Intestinal cancer	NOTCH3	c.96_98del	0.0271	p.L33del	AGC	-	Exon1-21	SNV
33805	Non-PD	1	44	male	Intestinal cancer	NOTCH3	c.33_35del	0.0295	p.R13del	CGG	-	Exon1-84	SNV
33805	Non-PD	1	44	male	Intestinal cancer	ALK	c.474del	0.0190	p.E160Rfs*26	G	-	Exon1-194	SNV
33805	Non-PD	1	44	male	Intestinal cancer	MSH2	c.385dup	0.4397	p.S129Ffs*4	-	T	Exon3+18	SNV
33805	Non-PD	1	44	male	Intestinal cancer	MSH2	c.384del	0.0097	p.S129Lfs*45	C	-	Exon3+18	SNV
33805	Non-PD	1	44	male	Intestinal cancer	FGFR1	c.396_398del	0.0544	p.D133del	TCA	-	Exon4+38	SNV
33805	Non-PD	1	44	male	Intestinal cancer	TSC1	c.3127_3129del	0.0573	p.S1043del	GCT	-	Exon23+152	SNV
33805	Non-PD	1	44	male	Intestinal cancer	NOTCH1	c.7244_7246del	0.0359	p.P2415del	GTG	-	Exon34+1064	SNV
33805	Non-PD	1	44	male	Intestinal cancer	NOTCH1	c.6392del	0.0207	p.G2131Afs*117	C	-	Exon34+212	SNV
33805	Non-PD	1	44	male	Intestinal cancer	NOTCH1	c.4864_4866del	0.0050	p.R1622del	GCG	-	Exon26-153	SNV
33805	Non-PD	1	44	male	Intestinal cancer	RBM10	c.254_256del	0.0511	p.R85del	GGC	-	Exon4+53	SNV
33805	Non-PD	1	44	male	Intestinal cancer	MET		0.0000		del	1	19-19	fusion
24452	Non-PD	1	41	female	Intestinal cancer	SPEN	c.5827G>A	0.0430	p.A1943T	G	A	Exon11+3977	SNV
24452	Non-PD	1	41	female	Intestinal cancer	NTRK1	c.1243C>T	0.0422	p.P415S	C	T	Exon10-9	SNV
24452	Non-PD	1	41	female	Intestinal cancer	TCF7L2	c.1555C>G	0.5963	p.P519A	C	G	Exon14+182	SNV
24452	Non-PD	1	41	female	Intestinal cancer	CBL	c.1283C>A	0.0506	p.P428H	C	A	Exon9+56	SNV
24452	Non-PD	1	41	female	Intestinal cancer	IRS2	c.2704C>G	0.0384	p.P902A	G	C	Exon1-1309	SNV
24452	Non-PD	1	41	female	Intestinal cancer	MYCN	c.721G>A	0.0276	p.G241S	G	A	Exon2-70	SNV
24452	Non-PD	1	41	female	Intestinal cancer	MYCN	c.1000G>A	0.0310	p.A334T	G	A	Exon3+210	SNV
24452	Non-PD	1	41	female	Intestinal cancer	MSH2	c.943-2A>G	0.5119	N/A	A	G	IVS5-2	SNV
24452	Non-PD	1	41	female	Intestinal cancer	LRP1B	c.4754G>T	0.0055	p.R1585I	C	A	Exon29+43	SNV
24452	Non-PD	1	41	female	Intestinal cancer	LRP1B	c.1045G>A	0.0350	p.A349T	C	T	Exon8+32	SNV
24452	Non-PD	1	41	female	Intestinal cancer	FAT1	c.9370G>A	0.0471	p.E3124K	C	T	Exon13-94	SNV
24452	Non-PD	1	41	female	Intestinal cancer	MAP3K1	c.3530G>A	0.0479	p.C1177Y	G	A	Exon14-137	SNV
24452	Non-PD	1	41	female	Intestinal cancer	NOTCH1	c.7089G>A	0.4724	p.M2363I	C	T	Exon34+909	SNV
24452	Non-PD	1	41	female	Intestinal cancer	AR	c.170T>A	0.0581	p.L57Q	T	A	Exon1+1285	SNV
24452	Non-PD	1	41	female	Intestinal cancer	ARID1A	c.1445_1447del	0.0104	p.Q482del	CAG	-	Exon3+94	SNV
24452	Non-PD	1	41	female	Intestinal cancer	ARID1A	c.5548del	0.0642	p.D1850Tfs*33	G	-	Exon20+424	SNV
24452	Non-PD	1	41	female	Intestinal cancer	MCL1	c.513_515del	0.0392	p.E171del	TCC	-	Exon1-174	SNV
24452	Non-PD	1	41	female	Intestinal cancer	CCND1	c.839_841del	0.0312	p.E280del	GAG	-	Exon5+103	SNV
24452	Non-PD	1	41	female	Intestinal cancer	EMSY	c.3223del	0.0170	p.Q1075Rfs*23	C	-	Exon19-51	SNV
24452	Non-PD	1	41	female	Intestinal cancer	KMT2A	c.2318del	0.0275	p.P773Rfs*8	C	-	Exon3-839	SNV
24452	Non-PD	1	41	female	Intestinal cancer	CBL	c.1380_1382del	0.0820	p.D460del	ATG	-	Exon9-51	SNV
24452	Non-PD	1	41	female	Intestinal cancer	HNF1A	c.872dup	0.0852	p.G292Rfs*25	-	C	Exon4-84	SNV
24452	Non-PD	1	41	female	Intestinal cancer	BRCA2	c.2167del	0.0565	p.S723Afs*7	A	-	Exon11+258	SNV
24452	Non-PD	1	41	female	Intestinal cancer	NKX2-1	c.708_710del	0.0378	p.G241del	CCG	-	Exon2+335	SNV
24452	Non-PD	1	41	female	Intestinal cancer	CREBBP	c.6743_6745del	0.0454	p.Q2248del	GCT	-	Exon31+1571	SNV
24452	Non-PD	1	41	female	Intestinal cancer	CREBBP	c.6606_6608del	0.0272	p.Q2216del	TGC	-	Exon31+1434	SNV
24452	Non-PD	1	41	female	Intestinal cancer	CREBBP	c.5910_5912del	0.0620	p.Q1970del	TGC	-	Exon31+738	SNV
24452	Non-PD	1	41	female	Intestinal cancer	CDK12	c.1233_1235del	0.0147	p.A413del	GCT	-	Exon2+185	SNV
24452	Non-PD	1	41	female	Intestinal cancer	CDK12	c.1421dup	0.0486	p.N474Kfs*12	-	A	Exon2+375	SNV
24452	Non-PD	1	41	female	Intestinal cancer	RNF43	c.1976del	0.0508	p.G659Vfs*41	C	-	Exon9-333	SNV
24452	Non-PD	1	41	female	Intestinal cancer	STK11	c.842del	0.0882	p.P281Rfs*6	C	-	Exon6-21	SNV
24452	Non-PD	1	41	female	Intestinal cancer	KEAP1	c.1626_1627del	0.0685	p.E542Dfs*31	TC	-	Exon5-82	SNV
24452	Non-PD	1	41	female	Intestinal cancer	NOTCH3	c.6626del	0.0105	p.P2209Rfs*37	G	-	Exon33+713	SNV
24452	Non-PD	1	41	female	Intestinal cancer	NOTCH3	c.6102del	0.0309	p.G2035Vfs*50	G	-	Exon33+189	SNV
24452	Non-PD	1	41	female	Intestinal cancer	NOTCH3	c.33_35del	0.0317	p.R13del	CGG	-	Exon1-84	SNV
24452	Non-PD	1	41	female	Intestinal cancer	ALK	c.474del	0.0155	p.E160Rfs*26	G	-	Exon1-194	SNV
24452	Non-PD	1	41	female	Intestinal cancer	MSH2	c.119_120delinsA	0.0358	p.G40Efs*24	GC	A	Exon1-92	SNV
24452	Non-PD	1	41	female	Intestinal cancer	ACVR2A	c.1310del	0.0818	p.K437Rfs*5	A	-	Exon11-38	SNV
24452	Non-PD	1	41	female	Intestinal cancer	BARD1	c.590del	0.0122	p.K197Rfs*15	T	-	Exon4+226	SNV
24452	Non-PD	1	41	female	Intestinal cancer	TGFBR2	c.383del	0.1694	p.K128Sfs*35	A	-	Exon3-72	SNV
24452	Non-PD	1	41	female	Intestinal cancer	MAP3K1	c.2845_2847del	0.5165	p.T949del	CAA	-	Exon14+453	SNV
24452	Non-PD	1	41	female	Intestinal cancer	RAD50	c.2165del	0.1230	p.K722Rfs*14	A	-	Exon13-43	SNV
24452	Non-PD	1	41	female	Intestinal cancer	GLI3	c.3098del	0.0201	p.P1033Rfs*46	G	-	Exon15+667	SNV
24452	Non-PD	1	41	female	Intestinal cancer	BRAF	c.1208del	0.0250	p.P403Lfs*8	G	-	Exon10+31	SNV
24452	Non-PD	1	41	female	Intestinal cancer	FGFR1	c.396_398del	0.0537	p.D133del	TCA	-	Exon4+38	SNV
24452	Non-PD	1	41	female	Intestinal cancer	MYC	c.154_156del	0.0453	p.Q52del	CAG	-	Exon2+124	SNV
24452	Non-PD	1	41	female	Intestinal cancer	TSC1	c.3127_3129del	0.0619	p.S1043del	GCT	-	Exon23+152	SNV
24452	Non-PD	1	41	female	Intestinal cancer	NOTCH1	c.7244_7246del	0.0366	p.P2415del	GTG	-	Exon34+1064	SNV
24452	Non-PD	1	41	female	Intestinal cancer	NOTCH1	c.6392del	0.0172	p.G2131Afs*117	C	-	Exon34+212	SNV
24452	Non-PD	1	41	female	Intestinal cancer	RBM10	c.254_256del	0.0476	p.R85del	GGC	-	Exon4+53	SNV
24452	Non-PD	1	41	female	Intestinal cancer	AR	c.268_273del	0.0074	p.Q90_Q91del	GCAGCA	-	Exon1-1357	SNV
32687	Non-PD	1	36	male	Intestinal cancer	SPEN	c.1888C>T	0.1686	p.R630C	C	T	Exon11+38	SNV
32687	Non-PD	1	36	male	Intestinal cancer	SPEN	c.8668G>A	0.2101	p.A2890T	G	A	Exon11-1359	SNV
32687	Non-PD	1	36	male	Intestinal cancer	ARID1A	c.5497C>T	0.0069	p.R1833C	C	T	Exon20+373	SNV
32687	Non-PD	1	36	male	Intestinal cancer	MCL1	c.490C>A	0.0327	p.P164T	G	T	Exon1-199	SNV
32687	Non-PD	1	36	male	Intestinal cancer	GATA3	c.520G>A	0.1893	p.G174S	G	A	Exon3-259	SNV
32687	Non-PD	1	36	male	Intestinal cancer	TCF7L2	c.491A>G	0.0042	p.K164R	A	G	Exon5+8	SNV
32687	Non-PD	1	36	male	Intestinal cancer	KRAS	c.35G>C	0.1956	p.G12A	C	G	Exon2+46	SNV
32687	Non-PD	1	36	male	Intestinal cancer	ARID2	c.3845A>G	0.0047	p.D1282G	A	G	Exon15-929	SNV
32687	Non-PD	1	36	male	Intestinal cancer	BRCA2	c.1259A>G	0.0340	p.D420G	A	G	Exon10+466	SNV
32687	Non-PD	1	36	male	Intestinal cancer	RB1	c.2269A>G	0.0054	p.N757D	A	G	Exon22-57	SNV
32687	Non-PD	1	36	male	Intestinal cancer	BRCA1	c.1198G>A	0.1872	p.D400N	C	T	Exon10+528	SNV
32687	Non-PD	1	36	male	Intestinal cancer	SMARCA4	c.1519T>C	0.0031	p.Y507H	T	C	Exon10-75	SNV
32687	Non-PD	1	36	male	Intestinal cancer	SMARCA4	c.2713C>T	0.1685	p.R905C	C	T	Exon20+97	SNV
32687	Non-PD	1	36	male	Intestinal cancer	LRP1B	c.1246C>A	0.1739	p.L416I	G	T	Exon9+10	SNV
32687	Non-PD	1	36	male	Intestinal cancer	ZNF217	c.1202G>A	0.2343	p.R401Q	C	T	Exon1-165	SNV
32687	Non-PD	1	36	male	Intestinal cancer	EPHB1	c.2045G>A	0.1370	p.R682H	G	A	Exon11-86	SNV
32687	Non-PD	1	36	male	Intestinal cancer	PIK3CA	c.1624G>A	0.1910	p.E542K	G	A	Exon10-41	SNV
32687	Non-PD	1	36	male	Intestinal cancer	FBXW7	c.1435C>T	0.1428	p.R479*	G	A	Exon10+17	SNV
32687	Non-PD	1	36	male	Intestinal cancer	APC	c.1043G>A	0.1466	p.R348Q	G	A	Exon10+110	SNV
32687	Non-PD	1	36	male	Intestinal cancer	ROS1	c.3334T>C	0.2064	p.S1112P	A	G	Exon21-48	SNV
32687	Non-PD	1	36	male	Intestinal cancer	GLI3	c.3550G>A	0.1967	p.A1184T	C	T	Exon15+1119	SNV
32687	Non-PD	1	36	male	Intestinal cancer	GLI3	c.2600T>A	0.0458	p.I867N	A	T	Exon15+169	SNV
32687	Non-PD	1	36	male	Intestinal cancer	SMO	c.1726C>T	0.1968	p.R576W	C	T	Exon10+74	SNV
32687	Non-PD	1	36	male	Intestinal cancer	PREX2	c.2368+1G>A	0.0050	N/A	G	A	IVS21+1	SNV
32687	Non-PD	1	36	male	Intestinal cancer	NTRK2	c.1112A>G	0.2060	p.E371G	A	G	Exon11-48	SNV
32687	Non-PD	1	36	male	Intestinal cancer	NOTCH1	c.5701G>A	0.1745	p.E1901K	C	T	Exon31+63	SNV
32687	Non-PD	1	36	male	Intestinal cancer	NOTCH1	c.2501C>T	0.4727	p.A834V	G	A	Exon16+34	SNV
32687	Non-PD	1	36	male	Intestinal cancer	NOTCH1	c.433G>A	0.0402	p.A145T	C	T	Exon4+30	SNV
32687	Non-PD	1	36	male	Intestinal cancer	NOTCH1	c.293G>A	0.1603	p.C98Y	C	T	Exon3-111	SNV
32687	Non-PD	1	36	male	Intestinal cancer	ARID1A	c.1650dup	0.1252	p.Y551Lfs*72	-	C	Exon3-154	SNV
32687	Non-PD	1	36	male	Intestinal cancer	ARID1A	c.5548del	0.2011	p.D1850Tfs*33	G	-	Exon20+424	SNV
32687	Non-PD	1	36	male	Intestinal cancer	MYCL	c.744del	0.0182	p.P249Lfs*37	A	-	Exon3+158	SNV
32687	Non-PD	1	36	male	Intestinal cancer	NOTCH2	c.863del	0.1202	p.P288Hfs*108	G	-	Exon5-12	SNV
32687	Non-PD	1	36	male	Intestinal cancer	TCF7L2	c.529del	0.1569	p.L177Sfs*25	C	-	Exon5+46	SNV
32687	Non-PD	1	36	male	Intestinal cancer	TCF7L2	c.1385del	0.1915	p.K462Sfs*23	A	-	Exon14+12	SNV
32687	Non-PD	1	36	male	Intestinal cancer	KMT2A	c.2318del	0.0236	p.P773Rfs*8	C	-	Exon3-839	SNV
32687	Non-PD	1	36	male	Intestinal cancer	TBX3	c.1586del	0.0655	p.G529Afs*103	C	-	Exon7-185	SNV
32687	Non-PD	1	36	male	Intestinal cancer	HNF1A	c.872del	0.1571	p.P291Qfs*51	C	-	Exon4-84	SNV
32687	Non-PD	1	36	male	Intestinal cancer	CREBBP	c.5837del	0.1286	p.P1946Hfs*30	G	-	Exon31+665	SNV
32687	Non-PD	1	36	male	Intestinal cancer	CDK12	c.88_96dup	0.1289	p.S30_S32dup	-	CAGCTCTAA	Exon1+653	SNV
32687	Non-PD	1	36	male	Intestinal cancer	CDK12	c.3810del	0.1884	p.G1271Dfs*23	C	-	Exon14+50	SNV
32687	Non-PD	1	36	male	Intestinal cancer	RNF43	c.1976del	0.2998	p.G659Vfs*41	C	-	Exon9-333	SNV
32687	Non-PD	1	36	male	Intestinal cancer	RNF43	c.1932del	0.0154	p.K644Nfs*56	T	-	Exon9-377	SNV
32687	Non-PD	1	36	male	Intestinal cancer	MYCN	c.134del	0.0215	p.P45Rfs*86	C	-	Exon2+251	SNV
32687	Non-PD	1	36	male	Intestinal cancer	ALK	c.3605del	0.0510	p.G1202Efs*56	C	-	Exon23-41	SNV
32687	Non-PD	1	36	male	Intestinal cancer	MSH2	c.2082del	0.1834	p.F694Lfs*16	T	-	Exon13+77	SNV
32687	Non-PD	1	36	male	Intestinal cancer	ACVR2A	c.1310del	0.3457	p.K437Rfs*5	A	-	Exon11-38	SNV
32687	Non-PD	1	36	male	Intestinal cancer	ERBB4	c.3802del	0.0081	p.Y1268Ifs*23	A	-	Exon28+321	SNV
32687	Non-PD	1	36	male	Intestinal cancer	TGFBR2	c.383del	0.4052	p.K128Sfs*35	A	-	Exon3-72	SNV
32687	Non-PD	1	36	male	Intestinal cancer	APC	c.4260_4261del	0.1851	p.S1421*	CA	-	Exon16+2302	SNV
32687	Non-PD	1	36	male	Intestinal cancer	APC	c.4393_4394del	0.1709	p.S1465Wfs*3	AG	-	Exon16+2435	SNV
32687	Non-PD	1	36	male	Intestinal cancer	NOTCH1	c.7455del	0.0376	p.S2486Rfs*103	G	-	Exon34+1275	SNV
34061	Non-PD	1	59	male	Intestinal cancer	SPEN	c.7538C>T	0.5178	p.T2513I	C	T	Exon11-2489	SNV
34061	Non-PD	1	59	male	Intestinal cancer	TSC2	c.500G>T	0.4289	p.W167L	G	T	Exon6+19	SNV
34061	Non-PD	1	59	male	Intestinal cancer	NOTCH3	c.1763G>A	0.5408	p.S588N	C	T	Exon11-78	SNV
34061	Non-PD	1	59	male	Intestinal cancer	FAT1	c.12331G>A	0.4645	p.A4111T	C	T	Exon24-38	SNV
34061	Non-PD	1	59	male	Intestinal cancer	MAP3K1	c.2441A>G	0.5325	p.K814R	A	G	Exon14+72	SNV
34061	Non-PD	1	59	male	Intestinal cancer	CDKN2A	c.344T>A	0.5117	p.V115E	A	T	Exon2-114	SNV
34061	Non-PD	1	59	male	Intestinal cancer	KMT2A	c.2318del	0.0240	p.P773Rfs*8	C	-	Exon3-839	SNV
34061	Non-PD	1	59	male	Intestinal cancer	CBL	c.1380_1382del	0.0611	p.D460del	ATG	-	Exon9-51	SNV
34061	Non-PD	1	59	male	Intestinal cancer	HNF1A	c.872dup	0.0773	p.G292Rfs*25	-	C	Exon4-84	SNV
34061	Non-PD	1	59	male	Intestinal cancer	CREBBP	c.6743_6745del	0.0426	p.Q2248del	GCT	-	Exon31+1571	SNV
34061	Non-PD	1	59	male	Intestinal cancer	CREBBP	c.5910_5912del	0.0692	p.Q1970del	TGC	-	Exon31+738	SNV
34061	Non-PD	1	59	male	Intestinal cancer	NOTCH3	c.33_35del	0.0257	p.R13del	CGG	-	Exon1-84	SNV
34061	Non-PD	1	59	male	Intestinal cancer	MLH1	c.1852_1854del	0.4057	p.K618del	GAA	-	Exon16-44	SNV
34061	Non-PD	1	59	male	Intestinal cancer	NOTCH1	c.7244_7246del	0.0365	p.P2415del	GTG	-	Exon34+1064	SNV
34065	HPD	0	38	male	Intestinal cancer	MET	c.3199C>A	0.4892	p.Q1067K	C	A	Exon15-61	SNV
34065	HPD	0	38	male	Intestinal cancer	SPEN	c.2417_2418del	0.0314	p.R806Tfs*14	GA	-	Exon11+567	SNV
34065	HPD	0	38	male	Intestinal cancer	EMSY	c.3223del	0.0187	p.Q1075Rfs*23	C	-	Exon19-51	SNV
34065	HPD	0	38	male	Intestinal cancer	CBL	c.1380_1382del	0.0757	p.D460del	ATG	-	Exon9-51	SNV
34065	HPD	0	38	male	Intestinal cancer	CREBBP	c.6743_6745del	0.0352	p.Q2248del	GCT	-	Exon31+1571	SNV
34065	HPD	0	38	male	Intestinal cancer	CREBBP	c.5910_5912del	0.0689	p.Q1970del	TGC	-	Exon31+738	SNV
34065	HPD	0	38	male	Intestinal cancer	NOTCH3	c.6102del	0.0220	p.G2035Vfs*50	G	-	Exon33+189	SNV
34065	HPD	0	38	male	Intestinal cancer	NOTCH1	c.4301del	0.0156	p.G1434Vfs*11	C	-	Exon25-286	SNV
33807	Non-HPD PD	0	37	male	Intestinal cancer	FGFR2	c.1611G>A	0.0056	p.M537I	C	T	Exon12+50	SNV
33807	Non-HPD PD	0	37	male	Intestinal cancer	FGFR2	c.262A>T	0.0947	p.I88F	T	A	Exon3-115	SNV
33807	Non-HPD PD	0	37	male	Intestinal cancer	FGFR2	c.260T>A	0.0932	p.L87H	A	T	Exon3-117	SNV
33807	Non-HPD PD	0	37	male	Intestinal cancer	TP53	c.559+1G>T	0.1594	N/A	C	A	IVS5+1	SNV
33807	Non-HPD PD	0	37	male	Intestinal cancer	TP53	c.481G>A	0.0135	p.A161T	C	T	Exon5-79	SNV
33807	Non-HPD PD	0	37	male	Intestinal cancer	STK11	c.17C>G	0.6069	p.P6R	C	G	Exon1-274	SNV
33807	Non-HPD PD	0	37	male	Intestinal cancer	ATR	c.5147G>A	0.0052	p.R1716K	C	T	Exon29-50	SNV
33807	Non-HPD PD	0	37	male	Intestinal cancer	APC	c.4213G>T	0.0708	p.V1405F	G	T	Exon16+2255	SNV
33807	Non-HPD PD	0	37	male	Intestinal cancer	APC	c.4216C>T	0.0686	p.Q1406*	C	T	Exon16+2258	SNV
33807	Non-HPD PD	0	37	male	Intestinal cancer	CBL	c.1380_1382del	0.0590	p.D460del	ATG	-	Exon9-51	SNV
33807	Non-HPD PD	0	37	male	Intestinal cancer	MAP3K1	c.2845_2847del	0.3331	p.T949del	CAA	-	Exon14+453	SNV
34060	Non-PD	1	28	male	Intestinal cancer	NTRK1	c.1114G>A	0.0920	p.A372T	G	A	Exon8-64	SNV
34060	Non-PD	1	28	male	Intestinal cancer	SPTA1	c.3103G>T	0.1048	p.A1035S	C	A	Exon22+67	SNV
34060	Non-PD	1	28	male	Intestinal cancer	FGFR2	c.1300T>C	0.1237	p.S434P	A	G	Exon10+13	SNV
34060	Non-PD	1	28	male	Intestinal cancer	KRAS	c.436G>A	0.0829	p.A146T	C	T	Exon4-15	SNV
34060	Non-PD	1	28	male	Intestinal cancer	TSC2	c.3421G>A	0.4589	p.A1141T	G	A	Exon30+24	SNV
34060	Non-PD	1	28	male	Intestinal cancer	CREBBP	c.6069G>T	0.0095	p.Q2023H	C	A	Exon31+897	SNV
34060	Non-PD	1	28	male	Intestinal cancer	CREBBP	c.5495A>G	0.0052	p.H1832R	T	C	Exon31+323	SNV
34060	Non-PD	1	28	male	Intestinal cancer	NOTCH3	c.4975G>A	0.1119	p.V1659I	C	T	Exon27+84	SNV
34060	Non-PD	1	28	male	Intestinal cancer	NOTCH3	c.2477G>A	0.1117	p.C826Y	C	T	Exon16+67	SNV
34060	Non-PD	1	28	male	Intestinal cancer	MSH2	c.366+1G>A	0.0856	N/A	G	A	IVS2+1	SNV
34060	Non-PD	1	28	male	Intestinal cancer	MSH2	c.1276+1G>A	0.4971	N/A	G	A	IVS7+1	SNV
34060	Non-PD	1	28	male	Intestinal cancer	MSH2	c.2504A>G	0.0059	p.N835S	A	G	Exon15+46	SNV
34060	Non-PD	1	28	male	Intestinal cancer	LRP1B	c.6529G>T	0.1195	p.E2177*	C	A	Exon41+102	SNV
34060	Non-PD	1	28	male	Intestinal cancer	LRP1B	c.3457C>T	0.1155	p.P1153S	G	A	Exon22-64	SNV
34060	Non-PD	1	28	male	Intestinal cancer	EP300	c.4411C>T	0.0598	p.L1471F	C	T	Exon27-42	SNV
34060	Non-PD	1	28	male	Intestinal cancer	RAF1	c.770C>T	0.0816	p.S257L	G	A	Exon7-65	SNV
34060	Non-PD	1	28	male	Intestinal cancer	FBXW7	c.1513C>T	0.1247	p.R505C	G	A	Exon10+95	SNV
34060	Non-PD	1	28	male	Intestinal cancer	APC	c.637C>T	0.1095	p.R213*	C	T	Exon6-9	SNV
34060	Non-PD	1	28	male	Intestinal cancer	PDGFRB	c.1246C>A	0.1098	p.P416T	G	T	Exon9+3	SNV
34060	Non-PD	1	28	male	Intestinal cancer	FAM135B	c.2083G>A	0.1221	p.V695I	C	T	Exon13+825	SNV
34060	Non-PD	1	28	male	Intestinal cancer	PTCH1	c.2005G>A	0.1041	p.D669N	C	T	Exon14+158	SNV
34060	Non-PD	1	28	male	Intestinal cancer	ARID1A	c.4500dup	0.1115	p.R1501Afs*2	-	G	Exon18+399	SNV
34060	Non-PD	1	28	male	Intestinal cancer	TCF7L2	c.1385del	0.1914	p.K462Sfs*23	A	-	Exon14+12	SNV
34060	Non-PD	1	28	male	Intestinal cancer	FLT1	c.1825del	0.0122	p.M609Wfs*16	T	-	Exon13-145	SNV
34060	Non-PD	1	28	male	Intestinal cancer	BRCA2	c.5073dup	0.0956	p.W1692Mfs*3	-	A	Exon11-1769	SNV
34060	Non-PD	1	28	male	Intestinal cancer	IRS2	c.79_84del	0.0245	p.N27_N28del	GTTGTT	-	Exon1+593	SNV
34060	Non-PD	1	28	male	Intestinal cancer	NTRK3	c.-15-3_-15-2insT	0.0539	N/A	-	A	IVS2-2	SNV
34060	Non-PD	1	28	male	Intestinal cancer	TSC2	c.2459_2461del	0.0791	p.I820del	CAT	-	Exon22-87	SNV
34060	Non-PD	1	28	male	Intestinal cancer	TSC2	c.3003del	0.1076	p.S1002Lfs*14	G	-	Exon27+37	SNV
34060	Non-PD	1	28	male	Intestinal cancer	RNF43	c.1976del	0.0888	p.G659Vfs*41	C	-	Exon9-333	SNV
34060	Non-PD	1	28	male	Intestinal cancer	NOTCH3	c.747del	0.0955	p.T250Hfs*122	C	-	Exon5-56	SNV
34060	Non-PD	1	28	male	Intestinal cancer	MSH6	c.3261del	0.1530	p.F1088Sfs*2	C	-	Exon5+89	SNV
34060	Non-PD	1	28	male	Intestinal cancer	MSH6	c.3416dup	0.1047	p.K1140Qfs*24	-	G	Exon5-23	SNV
34060	Non-PD	1	28	male	Intestinal cancer	ACVR2A	c.1310del	0.2077	p.K437Rfs*5	A	-	Exon11-38	SNV
34060	Non-PD	1	28	male	Intestinal cancer	ZNF217	c.1675dup	0.1051	p.R559Kfs*4	-	T	Exon3+193	SNV
34060	Non-PD	1	28	male	Intestinal cancer	TGFBR2	c.383del	0.1849	p.K128Sfs*35	A	-	Exon3-72	SNV
34060	Non-PD	1	28	male	Intestinal cancer	EPHB1	c.244del	0.1127	p.A82Pfs*12	G	-	Exon3+121	SNV
34060	Non-PD	1	28	male	Intestinal cancer	APC	c.4393_4394del	0.1034	p.S1465Wfs*3	AG	-	Exon16+2435	SNV
